# Supplementary material for: Taxonomic description of a novel genus, Parajatrophihabitans gen. nov., in the family Jatrophihabitantaceae
Source: Int J Syst Evol Microbiol. 2026 May 27;76(5):007176. doi: 10.1099/ijsem.0.007176 (PMC13215011; doi:10.1099/ijsem.0.007176)
Supplement: Table S1. [file ijsem-76-07176-s002.xlsx]

## Sheet: Sheet1
Table S2. Plant growth promoting genes of strain DSM 45814T
A. DIRECT_EFFECTS		PGP-genes and functions	freq
I. BIO-FERTILIZATION
1. CARBON_DIOXID_FIXATION
CO2_FIXATION-ALTERNATIVE_PAHTWAYS	CO2_FIXATION-PHOSPHOENOLPYRUVATE_CARBOXYLASE_BIOSYNTHESIS	ppc->PGPT0001165	1
CO2_FIXATION-ALTERNATIVE_PAHTWAYS	CO2_FIXATION-REDUCTIVE_CITRIC_ACID_CYCLE	icd->PGPT0001170	1
CO2_FIXATION-ALTERNATIVE_PAHTWAYS	CO2_FIXATION-REDUCTIVE_CITRIC_ACID_CYCLE	korA|oorA|oforA->PGPT0001175	1
CO2_FIXATION-ALTERNATIVE_PAHTWAYS	CO2_FIXATION-REDUCTIVE_CITRIC_ACID_CYCLE	korB|oorB|oforB->PGPT0001180	1
CO2_FIXATION-ALTERNATIVE_PAHTWAYS	PHOTOSYNTHETIC_CO2_FIXATION	cynT|can->PGPT0002415	1
CO2_FIXATION-RuBisCo	CO2_FIXATION-RuBisCo_BIOSYNTHESIS_REGULATION	cbbR|cmpR|ndhR->PGPT0001160	3
2. IRON_ACQUISITION
IRON_ACQUISITION-HEMOPHORES	HEMOPHORES-HEME|HEMIN_UTILISATION	mhuD|hmoB->PGPT0003635	2
IRON_ACQUISITION-HEMOPHORES	HEMOPHORES-HEME|HEMIN_UTILISATION	pbsA1|hmuO->PGPT0003625	1
IRON_ACQUISITION-HEMOPHORES	HEMOPHORES-SIROHEME	cobA_hemD->PGPT0003670	1
IRON_ACQUISITION-HEMOPHORES	HEMOPHORES-SIROHEME	cysG->PGPT0003690	1
IRON_ACQUISITION-HEMOPHORES	HEMOPHORES-SIROHEME	hemA->PGPT0003650	2
IRON_ACQUISITION-HEMOPHORES	HEMOPHORES-SIROHEME	hemB->PGPT0003655	1
IRON_ACQUISITION-HEMOPHORES	HEMOPHORES-SIROHEME	hemC->PGPT0003660	1
IRON_ACQUISITION-HEMOPHORES	HEMOPHORES-SIROHEME	hemD->PGPT0003665	1
IRON_ACQUISITION-HEMOPHORES	HEMOPHORES-SIROHEME	hemL->PGPT0003680	1
IRON_ACQUISITION-IRON_HOMOEOSTASIS	IRON_HOMEOSTASIS-Fmn|Dmk|Ppl|Ndh|Eet_SYSTEM	ndh->PGPT0004020	3
IRON_ACQUISITION-IRON_HOMOEOSTASIS	IRON_HOMEOSTASIS-Fmn|Dmk|Ppl|Ndh|Eet_SYSTEM	nosX|apbE|yojL|fmnB->PGPT0000430	2
IRON_ACQUISITION-IRON_HOMOEOSTASIS	IRON_HOMEOSTASIS-FoxABCD	coxC|ctaE->PGPT0004035	1
IRON_ACQUISITION-IRON_HOMOEOSTASIS	IRON_HOMEOSTASIS-FoxABCD	foxA|coxA|ctaD->PGPT0004025	2
IRON_ACQUISITION-IRON_HOMOEOSTASIS	IRON_HOMEOSTASIS-FoxABCD	foxB|coxB|ctaC->PGPT0004030	1
IRON_ACQUISITION-IRON_HOMOEOSTASIS	IRON_HOMEOSTASIS-RELATED_PROTEINS	dps|dpsA->PGPT0004055	1
IRON_ACQUISITION-OTHER_TRANSPORT_SYSTEMS	IRON_ACQUISITION-IRON_UPTAKE_REGULATION	fur|furB|zur->PGPT0003880	2
IRON_ACQUISITION-OTHER_TRANSPORT_SYSTEMS	IRON_ACQUISITION-IRON_UPTAKE_REGULATION	troR->PGPT0003890	1
IRON_ACQUISITION-OTHER_TRANSPORT_SYSTEMS	IRON_ACQUISITION-LIPOIC_ACID_CHELATORS	lipA->PGPT0003935	1
IRON_ACQUISITION-OTHER_TRANSPORT_SYSTEMS	IRON_ACQUISITION-RELATED_PROTEINS_FERRITIN	bfrB->PGPT0003960	1
IRON_ACQUISITION-OTHER_TRANSPORT_SYSTEMS	IRON_TRANSPORT-FeuABC|YusV-TRANSPORT_COMPLEX	feuB|feuC|chuU|yfhA|hmuU|ABC_FEV_P|fatC|fatD->PGPT0003770	1
IRON_ACQUISITION-OTHER_TRANSPORT_SYSTEMS	IRON_TRANSPORT-FeuABC|YusV-TRANSPORT_COMPLEX	yusV|ABC_FEV_A|feuD->PGPT0003760	2
IRON_ACQUISITION-OTHER_TRANSPORT_SYSTEMS	IRON_TRANSPORT-IRON_II_TRANSPORT_SYSTEM	efeB->PGPT0003720	2
IRON_ACQUISITION-OTHER_TRANSPORT_SYSTEMS	IRON_TRANSPORT-IRON_II_TRANSPORT_SYSTEM	efeO->PGPT0003715	1
IRON_ACQUISITION-OTHER_TRANSPORT_SYSTEMS	IRON_TRANSPORT-IRON_II_TRANSPORT_SYSTEM	efeU|FTR|FTH1->PGPT0003710	1
IRON_ACQUISITION-SIDEROPHORES	SIDEROPHORES-BACILLIBACTIN_METABOLISM	ymfI|fabG|efpI->PGPT0003180	36
IRON_ACQUISITION-SIDEROPHORES	SIDEROPHORES-COPROGEN_BIOSYNTHESIS	hemN|hemZ->PGPT0003200	1
IRON_ACQUISITION-SIDEROPHORES	SIDEROPHORES-DESFERRIOXAMINE-BIOSYNTHESIS	ddc|dfoJ|desA->PGPT0013725	1
IRON_ACQUISITION-SIDEROPHORES	SIDEROPHORES-ENTEROBACTIN|ENTEROCHELIN_METABOLISM	acrR|smeT->PGPT0003255	3
IRON_ACQUISITION-SIDEROPHORES	SIDEROPHORES-ENTEROBACTIN|ENTEROCHELIN_TRANSPORT	entS|ybdA|cbsS->PGPT0003290	1
IRON_ACQUISITION-SIDEROPHORES	SIDEROPHORES-MALLEOBACTIN_TRANSPORT	mbaO->PGPT0031720	2
IRON_ACQUISITION-SIDEROPHORES	SIDEROPHORES-MIRUBACTIN_METABOLISM	mrbE->PGPT0031765	1
IRON_ACQUISITION-SIDEROPHORES	SIDEROPHORES-STAPHYLOFERRIN_A_TRANSPORT	sfaA|sfnaA->PGPT0003435	6
IRON_ACQUISITION-SIDEROPHORES	SIDEROPHORES-STAPHYLOFERRIN_B_BIOSYNTHESIS	sbnH->PGPT0003470	1
IRON_ACQUISITION-SIDEROPHORES	SIDEROPHORE_EXPORT_SYSTEMS	iroC->PGPT0003605	2
IRON_ACQUISITION-SIDEROPHORES	SIDEROPHORE_EXPORT_SYSTEMS	macB|ybjZ|pvdT->PGPT0027920	1
3. NITROGEN_ACQUISITION
N-AQUISITION-ALLANTOIN_USAGE	N-AQUISITION-ALLANTOIN_METABOLISM	alc->PGPT0000880	2
N-AQUISITION-ALLANTOIN_USAGE	N-AQUISITION-ALLANTOIN_METABOLISM	allB->PGPT0000870	2
N-AQUISITION-ALLANTOIN_USAGE	N-AQUISITION-ALLANTOIN_METABOLISM	hpxA->PGPT0000895	1
N-AQUISITION-AMMONIUM_ASSIMILATION_USAGE	N-AQUISITION-AMMONIUM_TRANSPORT	amtB|ybaG|amt->PGPT0000840	1
N-AQUISITION-AMMONIUM_ASSIMILATION_USAGE	N-AQUISITION-GLUTAMATE|GLUTAMINE_METABOLISM	gdhA->PGPT0000690	1
N-AQUISITION-AMMONIUM_ASSIMILATION_USAGE	N-AQUISITION-GLUTAMATE|GLUTAMINE_METABOLISM	glnA->PGPT0000645	3
N-AQUISITION-AMMONIUM_ASSIMILATION_USAGE	N-AQUISITION-GLUTAMATE|GLUTAMINE_METABOLISM	glnB|glnY->PGPT0000650	1
N-AQUISITION-AMMONIUM_ASSIMILATION_USAGE	N-AQUISITION-GLUTAMATE|GLUTAMINE_METABOLISM	glnD->PGPT0000660	1
N-AQUISITION-AMMONIUM_ASSIMILATION_USAGE	N-AQUISITION-GLUTAMATE|GLUTAMINE_METABOLISM	glnE->PGPT0000655	1
N-AQUISITION-AMMONIUM_ASSIMILATION_USAGE	N-AQUISITION-GLUTAMATE|GLUTAMINE_METABOLISM	gltB->PGPT0000635	1
N-AQUISITION-AMMONIUM_ASSIMILATION_USAGE	N-AQUISITION-GLUTAMATE|GLUTAMINE_METABOLISM	gltD->PGPT0000640	1
N-AQUISITION-ATMOSHPHERIC_NITROGEN_FIXATION	N-FIX-HYDROGENASE_BIOSYNTHESIS	hupL|hyaB|hybC->PGPT0000210	1
N-AQUISITION-ATMOSHPHERIC_NITROGEN_FIXATION	N-FIX-HYDROGENASE_BIOSYNTHESIS	hupS|hyaA|hybO->PGPT0000215	1
N-AQUISITION-ATMOSHPHERIC_NITROGEN_FIXATION	N-FIX-HYDROGENASE_BIOSYNTHESIS	hypA|hybF->PGPT0000240	1
N-AQUISITION-ATMOSHPHERIC_NITROGEN_FIXATION	N-FIX-HYDROGENASE_BIOSYNTHESIS	hypB|hupJ->PGPT0000245	1
N-AQUISITION-ATMOSHPHERIC_NITROGEN_FIXATION	N-FIX-HYDROGENASE_BIOSYNTHESIS	hypC|hupF->PGPT0000250	2
N-AQUISITION-ATMOSHPHERIC_NITROGEN_FIXATION	N-FIX-HYDROGENASE_BIOSYNTHESIS	hypD->PGPT0000255	1
N-AQUISITION-ATMOSHPHERIC_NITROGEN_FIXATION	N-FIX-HYDROGENASE_BIOSYNTHESIS	hypE->PGPT0000260	1
N-AQUISITION-ATMOSHPHERIC_NITROGEN_FIXATION	N-FIX-HYDROGENASE_BIOSYNTHESIS	hypF->PGPT0000265	1
N-AQUISITION-ATMOSHPHERIC_NITROGEN_FIXATION	N-FIX-HYDROGENASE_BIOSYNTHESIS	nifS|iscS->PGPT0000065	2
N-AQUISITION-ATMOSHPHERIC_NITROGEN_FIXATION	N-FIX-HYDROGENASE_BIOSYNTHESIS	nifU|iscU->PGPT0000075	2
N-AQUISITION-DENITRIFICATION|NITRATE_USAGE	DENITRIFICATION-NITRATE_REDUCTION	nfrA2|ycnD->PGPT0000295	1
N-AQUISITION-DENITRIFICATION|NITRATE_USAGE	DENITRIFICATION-NITRATE_REDUCTION	nosX|apbE|yojL|fmnB->PGPT0000430	2
N-AQUISITION-DENITRIFICATION|NITRATE_USAGE	DENITRIFICATION-NITRATE|NITRITE_SENSING	narL->PGPT0000550	3
N-AQUISITION-DENITRIFICATION|NITRATE_USAGE	DENITRIFICATION-NITRATE|NITRITE_SENSING	nreC->PGPT0000530	4
N-AQUISITION-REGULATION	FUMARATE_BASED_NITROGENASE_REGULATION	frdA->PGPT0001115	3
N-AQUISITION-REGULATION	GLN-NITROGEN_REGULATORY_SYSTEM	glnB|glnY->PGPT0000650	1
N-AQUISITION-REGULATION	GLN-NITROGEN_REGULATORY_SYSTEM	glnD->PGPT0000660	1
N-AQUISITION-REGULATION	N-ACQUISITION-MOLYBDENUM-COREGULATION	modE->PGPT0000520	1
N-AQUISITION-REGULATION	N-AQUISITION-NITRATE|NITRITE_SENSING	narL->PGPT0000550	3
N-AQUISITION-REGULATION	NITROGEN_REGULATING_FUNCTIONS	acoR->PGPT0001030	1
N-AQUISITION-REGULATION	NITROGEN_REGULATING_FUNCTIONS	fixA|etfB->PGPT0001035	2
N-AQUISITION-REGULATION	NITROGEN_REGULATING_FUNCTIONS	fixB|etfA->PGPT0001040	2
N-AQUISITION-RELATED_FUNCTIONS	N-AQUISITION-NitT|TauT_FAMILY_TRANSPORTER	ABC_SN_A|ytlC->PGPT0001140	2
N-AQUISITION-RELATED_FUNCTIONS	N-AQUISITION-NitT|TauT_FAMILY_TRANSPORTER	ABC_SN_P->PGPT0001145	4
N-AQUISITION-TRIGONELLINE_USAGE	N-AQUISITION-TRIGONELLINE_METABOLISM	tgnA->PGPT0000905	1
N-AQUISITION-TRIGONELLINE_USAGE	N-AQUISITION-TRIGONELLINE_METABOLISM	tgnB->PGPT0000910	2
N-AQUISITION-TRIGONELLINE_USAGE	N-AQUISITION-TRIGONELLINE_METABOLISM	tgnR->PGPT0000900	3
N-AQUISITION-UREA_USAGE	N-AQUISITION-UREA_METABOLISM	atzF->PGPT0001010	2
N-AQUISITION-UREA_USAGE	N-AQUISITION-UREA_METABOLISM	ureC->PGPT0000965	1
N-AQUISITION-UREA_USAGE	N-AQUISITION-UREA_METABOLISM	ureD->PGPT0000970	1
N-AQUISITION-UREA_USAGE	N-AQUISITION-UREA_METABOLISM	ureF->PGPT0000980	1
N-AQUISITION-UREA_USAGE	N-AQUISITION-UREA_METABOLISM	ureG->PGPT0000985	1
N-AQUISITION-UREA_USAGE	N-AQUISITION-UREA_METABOLISM	ycgI->PGPT0001000	2
4. POTASSIUM AND PHOSPHATE_SOLUBILIZATION
K-SOLUBILIZATION-ORGANIC_ACID_METABOLISM	K-SOLUBILISATION-SUCCINIC_ACID_ACID_BIOSYNTHESIS	metB|met|cysA->PGPT0001980	2
P-SOLUBILISATION-ORGANIC_ACID_METABOLISM	P-SOLUBILISATION-ACETIC_ACID_BIOSYNTHESIS	aceE->PGPT0001385	2
P-SOLUBILISATION-ORGANIC_ACID_METABOLISM	P-SOLUBILISATION-ACETIC_ACID_BIOSYNTHESIS	aceF|pdhC->PGPT0001390	3
P-SOLUBILISATION-ORGANIC_ACID_METABOLISM	P-SOLUBILISATION-ACETIC_ACID_BIOSYNTHESIS	ackA->PGPT0001360	1
P-SOLUBILISATION-ORGANIC_ACID_METABOLISM	P-SOLUBILISATION-ACETIC_ACID_BIOSYNTHESIS	korA|oorA|oforA->PGPT0001175	1
P-SOLUBILISATION-ORGANIC_ACID_METABOLISM	P-SOLUBILISATION-ACETIC_ACID_BIOSYNTHESIS	korB|oorB|oforB->PGPT0001180	1
P-SOLUBILISATION-ORGANIC_ACID_METABOLISM	P-SOLUBILISATION-ACETIC_ACID_BIOSYNTHESIS	lpd|pdhD->PGPT0001380	3
P-SOLUBILISATION-ORGANIC_ACID_METABOLISM	P-SOLUBILISATION-ACETIC_ACID_BIOSYNTHESIS	maeA|sfcA|ywkA->PGPT0001350	2
P-SOLUBILISATION-ORGANIC_ACID_METABOLISM	P-SOLUBILISATION-ACETIC_ACID_BIOSYNTHESIS	poxB->PGPT0001371	1
P-SOLUBILISATION-ORGANIC_ACID_METABOLISM	P-SOLUBILISATION-ACONITIC_ACID_BIOSYNTHESIS	acnA->PGPT0001465	1
P-SOLUBILISATION-ORGANIC_ACID_METABOLISM	P-SOLUBILISATION-BUTYRIC_ACID_BIOSYNTHESIS	menI|ydiI|ydiL|ydiI|ybdB->PGPT0001845	2
P-SOLUBILISATION-ORGANIC_ACID_METABOLISM	P-SOLUBILISATION-BUTYRIC_ACID_BIOSYNTHESIS	tesA->PGPT0001840	1
P-SOLUBILISATION-ORGANIC_ACID_METABOLISM	P-SOLUBILISATION-BUTYRIC_ACID_BIOSYNTHESIS	tesB->PGPT0001835	12
P-SOLUBILISATION-ORGANIC_ACID_METABOLISM	P-SOLUBILISATION-BUTYRIC_ACID_BIOSYNTHESIS	ybgC->PGPT0001850	1
P-SOLUBILISATION-ORGANIC_ACID_METABOLISM	P-SOLUBILISATION-CITRIC_ACID_BIOSYNTHESIS	CS|gltA->PGPT0001455	2
P-SOLUBILISATION-ORGANIC_ACID_METABOLISM	P-SOLUBILISATION-CITRIC_ACID_BIOSYNTHESIS	acnA->PGPT0001465	1
P-SOLUBILISATION-ORGANIC_ACID_METABOLISM	P-SOLUBILISATION-FORMIC_ACID_BIOSYNTHESIS	fdhA->PGPT0002115	1
P-SOLUBILISATION-ORGANIC_ACID_METABOLISM	P-SOLUBILISATION-FORMIC_ACID_BIOSYNTHESIS	frc|yfdW->PGPT0002130	3
P-SOLUBILISATION-ORGANIC_ACID_METABOLISM	P-SOLUBILISATION-FUMARIC_ACID_BIOSYNTHESIS	fahA->PGPT0001610	1
P-SOLUBILISATION-ORGANIC_ACID_METABOLISM	P-SOLUBILISATION-FUMARIC_ACID_BIOSYNTHESIS	hpaF->PGPT0001630	2
P-SOLUBILISATION-ORGANIC_ACID_METABOLISM	P-SOLUBILISATION-FUMARIC_ACID_BIOSYNTHESIS	sdhA|frdA->PGPT0001605	2
P-SOLUBILISATION-ORGANIC_ACID_METABOLISM	P-SOLUBILISATION-FUMARIC_ACID_BIOSYNTHESIS	sdhB|frdB->PGPT0001600	2
P-SOLUBILISATION-ORGANIC_ACID_METABOLISM	P-SOLUBILISATION-FUMARIC_ACID_BIOSYNTHESIS	sdhC|frdC->PGPT0001595	1
P-SOLUBILISATION-ORGANIC_ACID_METABOLISM	P-SOLUBILISATION-FUMARIC_ACID_BIOSYNTHESIS	sdhD|frdD->PGPT0001590	1
P-SOLUBILISATION-ORGANIC_ACID_METABOLISM	P-SOLUBILISATION-GALACTONIC_ACID_BIOSYNTHESIS	galD->PGPT0002210	1
P-SOLUBILISATION-ORGANIC_ACID_METABOLISM	P-SOLUBILISATION-GALACTONIC_ACID_TRANSPORT	dgoT->PGPT0002190	1
P-SOLUBILISATION-ORGANIC_ACID_METABOLISM	P-SOLUBILISATION-GLUCONIC_ACID-PQQ_PATHWAY	argD|pqqI->PGPT0014253	1
P-SOLUBILISATION-ORGANIC_ACID_METABOLISM	P-SOLUBILISATION-GLUCONIC_ACID-PQQ_PATHWAY	pqqL|yddC->PGPT0001280	3
P-SOLUBILISATION-ORGANIC_ACID_METABOLISM	P-SOLUBILISATION-GLYCOLIC_ACID_BIOSYNTHESIS	gph->PGPT0001730	2
P-SOLUBILISATION-ORGANIC_ACID_METABOLISM	P-SOLUBILISATION-GLYOXYLIC_ACID_BIOSYNTHESIS	aceA->PGPT0001550	2
P-SOLUBILISATION-ORGANIC_ACID_METABOLISM	P-SOLUBILISATION-KETO-GLUCONATE_BIOSYNTHESIS	dkgA->PGPT0001320	2
P-SOLUBILISATION-ORGANIC_ACID_METABOLISM	P-SOLUBILISATION-KETOGLUTARIC_ACID_BIOSYNTHESIS	icd->PGPT0001170	1
P-SOLUBILISATION-ORGANIC_ACID_METABOLISM	P-SOLUBILISATION-LACTIC_ACID_BIOSYNTHESIS	gloB|gloC->PGPT0001770	4
P-SOLUBILISATION-ORGANIC_ACID_METABOLISM	P-SOLUBILISATION-LACTIC_ACID_BIOSYNTHESIS	lldD->PGPT0001765	1
P-SOLUBILISATION-ORGANIC_ACID_METABOLISM	P-SOLUBILISATION-MALIC_ACID_BIOSYNTHESIS	fumC->PGPT0001650	1
P-SOLUBILISATION-ORGANIC_ACID_METABOLISM	P-SOLUBILISATION-MALIC_ACID_BIOSYNTHESIS	maeA|sfcA|ywkA->PGPT0001350	2
P-SOLUBILISATION-ORGANIC_ACID_METABOLISM	P-SOLUBILISATION-MALIC_ACID_BIOSYNTHESIS	mdh->PGPT0001435	1
P-SOLUBILISATION-ORGANIC_ACID_METABOLISM	P-SOLUBILISATION-MALONIC_ACID_BIOSYNTHESIS	accA->PGPT0001695	1
P-SOLUBILISATION-ORGANIC_ACID_METABOLISM	P-SOLUBILISATION-MALONIC_ACID_BIOSYNTHESIS	accB|bccP->PGPT0001700	1
P-SOLUBILISATION-ORGANIC_ACID_METABOLISM	P-SOLUBILISATION-MALONIC_ACID_BIOSYNTHESIS	pccB->PGPT0001712	2
P-SOLUBILISATION-ORGANIC_ACID_METABOLISM	P-SOLUBILISATION-OXALACETIC_ACID_BIOSYNTHESIS	aceB|glcB->PGPT0001445	2
P-SOLUBILISATION-ORGANIC_ACID_METABOLISM	P-SOLUBILISATION-OXALACETIC_ACID_BIOSYNTHESIS	mdh->PGPT0001435	1
P-SOLUBILISATION-ORGANIC_ACID_METABOLISM	P-SOLUBILISATION-PROPIONIC_ACID_BIOSYNTHESIS	acdAB->PGPT0002255	1
P-SOLUBILISATION-ORGANIC_ACID_METABOLISM	P-SOLUBILISATION-PROPIONIC_ACID_BIOSYNTHESIS	ackA->PGPT0001360	1
P-SOLUBILISATION-ORGANIC_ACID_METABOLISM	P-SOLUBILISATION-PROPIONIC_ACID_BIOSYNTHESIS	aco|acx->PGPT0002290	1
P-SOLUBILISATION-ORGANIC_ACID_METABOLISM	P-SOLUBILISATION-PROPIONIC_ACID_BIOSYNTHESIS	acs->PGPT0002265	2
P-SOLUBILISATION-ORGANIC_ACID_METABOLISM	P-SOLUBILISATION-PROPIONIC_ACID_BIOSYNTHESIS	bcd->PGPT0002285	5
P-SOLUBILISATION-ORGANIC_ACID_METABOLISM	P-SOLUBILISATION-PROPIONIC_ACID_BIOSYNTHESIS	dml->PGPT0002100	1
P-SOLUBILISATION-ORGANIC_ACID_METABOLISM	P-SOLUBILISATION-PROPIONIC_ACID_BIOSYNTHESIS	mmdA->PGPT0002300	1
P-SOLUBILISATION-ORGANIC_ACID_METABOLISM	P-SOLUBILISATION-PROPIONIC_ACID_BIOSYNTHESIS	mmsA|iolA->PGPT0002295	1
P-SOLUBILISATION-ORGANIC_ACID_METABOLISM	P-SOLUBILISATION-PROPIONIC_ACID_BIOSYNTHESIS	prpE->PGPT0002270	1
P-SOLUBILISATION-ORGANIC_ACID_METABOLISM	P-SOLUBILISATION-PYRUVIC_ACID_BIOSYNTHESIS	alaA->PGPT0001880	1
P-SOLUBILISATION-ORGANIC_ACID_METABOLISM	P-SOLUBILISATION-PYRUVIC_ACID_BIOSYNTHESIS	dapA|mosA->PGPT0002080	2
P-SOLUBILISATION-ORGANIC_ACID_METABOLISM	P-SOLUBILISATION-PYRUVIC_ACID_BIOSYNTHESIS	dml->PGPT0002100	1
P-SOLUBILISATION-ORGANIC_ACID_METABOLISM	P-SOLUBILISATION-PYRUVIC_ACID_BIOSYNTHESIS	hpaF->PGPT0001630	2
P-SOLUBILISATION-ORGANIC_ACID_METABOLISM	P-SOLUBILISATION-PYRUVIC_ACID_BIOSYNTHESIS	ilvA|tdcB->PGPT0001960	1
P-SOLUBILISATION-ORGANIC_ACID_METABOLISM	P-SOLUBILISATION-PYRUVIC_ACID_BIOSYNTHESIS	ligK|galC->PGPT0002085	1
P-SOLUBILISATION-ORGANIC_ACID_METABOLISM	P-SOLUBILISATION-PYRUVIC_ACID_BIOSYNTHESIS	lldD->PGPT0001765	1
P-SOLUBILISATION-ORGANIC_ACID_METABOLISM	P-SOLUBILISATION-PYRUVIC_ACID_BIOSYNTHESIS	maeA|sfcA|ywkA->PGPT0001350	2
P-SOLUBILISATION-ORGANIC_ACID_METABOLISM	P-SOLUBILISATION-PYRUVIC_ACID_BIOSYNTHESIS	metB|met|cysA->PGPT0001980	2
P-SOLUBILISATION-ORGANIC_ACID_METABOLISM	P-SOLUBILISATION-PYRUVIC_ACID_BIOSYNTHESIS	metC->PGPT0001995	1
P-SOLUBILISATION-ORGANIC_ACID_METABOLISM	P-SOLUBILISATION-PYRUVIC_ACID_BIOSYNTHESIS	ppdK->PGPT0002040	1
P-SOLUBILISATION-ORGANIC_ACID_METABOLISM	P-SOLUBILISATION-PYRUVIC_ACID_BIOSYNTHESIS	ptsP->PGPT0002030	2
P-SOLUBILISATION-ORGANIC_ACID_METABOLISM	P-SOLUBILISATION-PYRUVIC_ACID_BIOSYNTHESIS	pyk->PGPT0002020	1
P-SOLUBILISATION-ORGANIC_ACID_METABOLISM	P-SOLUBILISATION-PYRUVIC_ACID_BIOSYNTHESIS	sdaA|sdaB|tdcG->PGPT0001975	2
P-SOLUBILISATION-ORGANIC_ACID_METABOLISM	P-SOLUBILISATION-PYRUVIC_ACID_BIOSYNTHESIS	sseA->PGPT0002045	2
P-SOLUBILISATION-ORGANIC_ACID_METABOLISM	P-SOLUBILISATION-SUCCINIC_ACID_ACID_BIOSYNTHESIS	aceA->PGPT0001550	2
P-SOLUBILISATION-ORGANIC_ACID_METABOLISM	P-SOLUBILISATION-SUCCINIC_ACID_ACID_BIOSYNTHESIS	frdA->PGPT0001115	3
P-SOLUBILISATION-ORGANIC_ACID_METABOLISM	P-SOLUBILISATION-SUCCINIC_ACID_ACID_BIOSYNTHESIS	gabD->PGPT0001580	6
P-SOLUBILISATION-ORGANIC_ACID_METABOLISM	P-SOLUBILISATION-SUCCINIC_ACID_ACID_BIOSYNTHESIS	hpaI|hpcH->PGPT0001575	4
P-SOLUBILISATION-ORGANIC_ACID_METABOLISM	P-SOLUBILISATION-SUCCINIC_ACID_ACID_BIOSYNTHESIS	icd->PGPT0001170	1
P-SOLUBILISATION-ORGANIC_ACID_METABOLISM	P-SOLUBILISATION-SUCCINIC_ACID_ACID_BIOSYNTHESIS	korA|oorA|oforA->PGPT0001175	1
P-SOLUBILISATION-ORGANIC_ACID_METABOLISM	P-SOLUBILISATION-SUCCINIC_ACID_ACID_BIOSYNTHESIS	korB|oorB|oforB->PGPT0001180	1
P-SOLUBILISATION-ORGANIC_ACID_METABOLISM	P-SOLUBILISATION-SUCCINIC_ACID_ACID_BIOSYNTHESIS	metB|met|cysA->PGPT0001980	2
P-SOLUBILISATION-ORGANIC_ACID_METABOLISM	P-SOLUBILISATION-SUCCINIC_ACID_ACID_BIOSYNTHESIS	prpB->PGPT0001555	1
P-SOLUBILISATION-ORGANIC_ACID_METABOLISM	P-SOLUBILISATION-SUCCINIC_ACID_ACID_BIOSYNTHESIS	sucD->PGPT0001540	1
P-SOLUBILISATION-ORGANIC_ACID_METABOLISM	P-SOLUBILISATION-VALERIC_ACID_BIOSYNTHESIS	alaA->PGPT0001880	1
P-SOLUBILISATION-ORGANIC_ACID_METABOLISM	P-SOLUBILISATION-VALERIC_ACID_BIOSYNTHESIS	fadJ->PGPT0001870	1
P-SOLUBILISATION-ORGANIC_ACID_METABOLISM	P-SOLUBILISATION-VALERIC_ACID_BIOSYNTHESIS	ilvD->PGPT0001875	1
P-SOLUBILISATION-ORGANIC_ACID_METABOLISM	P-SOLUBILISATION-VALERIC_ACID_BIOSYNTHESIS	paaF|echA->PGPT0001860	15
P-SOLUBILISATION-ORGANIC_ACID_METABOLISM	P-SOLUBILISATION_D_GLUCONATE_BIOSYNTHESIS	gnl->PGPT0001285	1
P-SOLUBILISATION-OTHER_ACID_METABOLISM	P-SOLUBILISATION-CARBONIC_ACID_BIOSYNTHESIS	cynT|can->PGPT0002415	1
P-SOLUBILISATION-OTHER_ACID_METABOLISM	P-SOLUBILISATION-PHOSPHONATE_DEGRADATION	phnF->PGPT0002515	1
P-SOLUBILISATION-OTHER_ACID_METABOLISM	P-SOLUBILISATION-SULFURIC_ACID_BIOSYNTHESIS	SUOX_like->PGPT0002375	2
P-SOLUBILISATION-OTHER_ACID_METABOLISM	P-SOLUBILISATION-SULFURIC_ACID_BIOSYNTHESIS	cysD->PGPT0002405	1
P-SOLUBILISATION-OTHER_ACID_METABOLISM	P-SOLUBILISATION-SULFURIC_ACID_BIOSYNTHESIS	cysN->PGPT0002400	1
P-SOLUBILISATION-PHOSPHATASE_ACTIVITY	P-SOLUBILISATION-ALKALINE_PHOSPHATASE	phoD->PGPT0002575	1
P-SOLUBILISATION-PHOSPHATASE_ACTIVITY	P-SOLUBILISATION-EXOPOLYPHOSPHATASE	ppx|ppx_gppA->PGPT0002595	2
P-SOLUBILISATION-PHOSPHATASE_ACTIVITY	P-SOLUBILISATION-INORGANIC_PHOSPHATASE	ppa->PGPT0002600	1
P-SOLUBILISATION-PHOSPHATE_METABOLISM	P-SOLUBILISATION-PHOSPAHTE_HOMEOSTASIS|REGULATION	phoH->PGPT0002700	1
P-SOLUBILISATION-PHOSPHATE_METABOLISM	P-SOLUBILISATION-PHOSPAHTE_HOMEOSTASIS|REGULATION	ppk->PGPT0002685	1
P-SOLUBILISATION-PHOSPHATE_METABOLISM	P-SOLUBILISATION-PHOSPAHTE_HOMEOSTASIS|REGULATION	ppk2->PGPT0002690	3
P-SOLUBILISATION-PHOSPHATE_METABOLISM	P-SOLUBILISATION-PHOSPAHTE_HOMEOSTASIS|REGULATION	ppk2->PGPT0002695	1
P-SOLUBILISATION-PHOSPHATE_METABOLISM	P-SOLUBILISATION-PHOSPAHTE_HOMEOSTASIS|REGULATION	regX3->PGPT0002675	4
P-SOLUBILISATION-PHOSPHATE_METABOLISM	P-SOLUBILISATION-PHOSPHATE_TRANSPORT	TC_PIT->PGPT0002655	2
P-SOLUBILISATION-PHOSPHATE_METABOLISM	P-SOLUBILISATION-PHOSPHATE_TRANSPORT	phoU|phoY->PGPT0002630	1
P-SOLUBILISATION-PHOSPHATE_METABOLISM	P-SOLUBILISATION-PHOSPHATE_TRANSPORT	pstA->PGPT0002610	2
P-SOLUBILISATION-PHOSPHATE_METABOLISM	P-SOLUBILISATION-PHOSPHATE_TRANSPORT	pstB|phoT->PGPT0002615	2
P-SOLUBILISATION-PHOSPHATE_METABOLISM	P-SOLUBILISATION-PHOSPHATE_TRANSPORT	pstC|phoW->PGPT0002620	2
P-SOLUBILISATION-PHOSPHATE_METABOLISM	P-SOLUBILISATION-PHOSPHATE_TRANSPORT	pstS|phoS->PGPT0002625	2
K-SOLUBILISATION-OTHER_ACID_METABOLISMS	K-SOLUBILISATION-CARBONIC_ACID_BIOSYNTHESIS	cynT|can->PGPT0002415	1
K-SOLUBILISATION-OTHER_ACID_METABOLISMS	K-SOLUBILISATION-SULFURIC_ACID_BIOSYNTHESIS	SUOX_like->PGPT0002375	2
K-SOLUBILISATION-OTHER_ACID_METABOLISMS	K-SOLUBILISATION-SULFURIC_ACID_BIOSYNTHESIS	cysD->PGPT0002405	1
K-SOLUBILISATION-OTHER_ACID_METABOLISMS	K-SOLUBILISATION-SULFURIC_ACID_BIOSYNTHESIS	cysN->PGPT0002400	1
K-SOLUBILIZATION-ORGANIC_ACID_METABOLISM	K-SOLUBILISATION-ACETIC_ACID_BIOSYNTHESIS	aceE->PGPT0001385	2
K-SOLUBILIZATION-ORGANIC_ACID_METABOLISM	K-SOLUBILISATION-ACETIC_ACID_BIOSYNTHESIS	aceF|pdhC->PGPT0001390	3
K-SOLUBILIZATION-ORGANIC_ACID_METABOLISM	K-SOLUBILISATION-ACETIC_ACID_BIOSYNTHESIS	ackA->PGPT0001360	1
K-SOLUBILIZATION-ORGANIC_ACID_METABOLISM	K-SOLUBILISATION-ACETIC_ACID_BIOSYNTHESIS	korA|oorA|oforA->PGPT0001175	1
K-SOLUBILIZATION-ORGANIC_ACID_METABOLISM	K-SOLUBILISATION-ACETIC_ACID_BIOSYNTHESIS	korB|oorB|oforB->PGPT0001180	1
K-SOLUBILIZATION-ORGANIC_ACID_METABOLISM	K-SOLUBILISATION-ACETIC_ACID_BIOSYNTHESIS	lpd|pdhD->PGPT0001380	3
K-SOLUBILIZATION-ORGANIC_ACID_METABOLISM	K-SOLUBILISATION-ACETIC_ACID_BIOSYNTHESIS	maeA|sfcA|ywkA->PGPT0001350	2
K-SOLUBILIZATION-ORGANIC_ACID_METABOLISM	K-SOLUBILISATION-ACETIC_ACID_BIOSYNTHESIS	poxB->PGPT0001371	1
K-SOLUBILIZATION-ORGANIC_ACID_METABOLISM	K-SOLUBILISATION-ACONITIC_ACID_BIOSYNTHESIS	acnA->PGPT0001465	1
K-SOLUBILIZATION-ORGANIC_ACID_METABOLISM	K-SOLUBILISATION-BUTYRIC_ACID_BIOSYNTHESIS	menI|ydiI|ydiL|ydiI|ybdB->PGPT0001845	2
K-SOLUBILIZATION-ORGANIC_ACID_METABOLISM	K-SOLUBILISATION-BUTYRIC_ACID_BIOSYNTHESIS	tesA->PGPT0001840	1
K-SOLUBILIZATION-ORGANIC_ACID_METABOLISM	K-SOLUBILISATION-BUTYRIC_ACID_BIOSYNTHESIS	tesB->PGPT0001835	12
K-SOLUBILIZATION-ORGANIC_ACID_METABOLISM	K-SOLUBILISATION-BUTYRIC_ACID_BIOSYNTHESIS	ybgC->PGPT0001850	1
K-SOLUBILIZATION-ORGANIC_ACID_METABOLISM	K-SOLUBILISATION-CITRIC_ACID_BIOSYNTHESIS	CS|gltA->PGPT0001455	2
K-SOLUBILIZATION-ORGANIC_ACID_METABOLISM	K-SOLUBILISATION-CITRIC_ACID_BIOSYNTHESIS	acnA->PGPT0001465	1
K-SOLUBILIZATION-ORGANIC_ACID_METABOLISM	K-SOLUBILISATION-FORMIC_ACID_BIOSYNTHESIS	fdhA->PGPT0002115	1
K-SOLUBILIZATION-ORGANIC_ACID_METABOLISM	K-SOLUBILISATION-FUMARIC_ACID_BIOSYNTHESIS	fahA->PGPT0001610	1
K-SOLUBILIZATION-ORGANIC_ACID_METABOLISM	K-SOLUBILISATION-FUMARIC_ACID_BIOSYNTHESIS	hpaF->PGPT0001630	2
K-SOLUBILIZATION-ORGANIC_ACID_METABOLISM	K-SOLUBILISATION-FUMARIC_ACID_BIOSYNTHESIS	sdhA|frdA->PGPT0001605	2
K-SOLUBILIZATION-ORGANIC_ACID_METABOLISM	K-SOLUBILISATION-FUMARIC_ACID_BIOSYNTHESIS	sdhB|frdB->PGPT0001600	2
K-SOLUBILIZATION-ORGANIC_ACID_METABOLISM	K-SOLUBILISATION-FUMARIC_ACID_BIOSYNTHESIS	sdhC|frdC->PGPT0001595	1
K-SOLUBILIZATION-ORGANIC_ACID_METABOLISM	K-SOLUBILISATION-FUMARIC_ACID_BIOSYNTHESIS	sdhD|frdD->PGPT0001590	1
K-SOLUBILIZATION-ORGANIC_ACID_METABOLISM	K-SOLUBILISATION-GALACTONIC_ACID_BIOSYNTHESIS	galD->PGPT0002210	1
K-SOLUBILIZATION-ORGANIC_ACID_METABOLISM	K-SOLUBILISATION-GALACTONIC_ACID_TRANSPORT	dgoT->PGPT0002190	1
K-SOLUBILIZATION-ORGANIC_ACID_METABOLISM	K-SOLUBILISATION-GLUCONIC_ACID-PQQ_PATHWAY	argD|pqqI->PGPT0014253	1
K-SOLUBILIZATION-ORGANIC_ACID_METABOLISM	K-SOLUBILISATION-GLUCONIC_ACID-PQQ_PATHWAY	pqqL|yddC->PGPT0001280	3
K-SOLUBILIZATION-ORGANIC_ACID_METABOLISM	K-SOLUBILISATION-GLYOXYLIC_ACID_BIOSYNTHESIS	aceA->PGPT0001550	2
K-SOLUBILIZATION-ORGANIC_ACID_METABOLISM	K-SOLUBILISATION-KETO-GLUCONATE_BIOSYNTHESIS	dkgA->PGPT0001320	2
K-SOLUBILIZATION-ORGANIC_ACID_METABOLISM	K-SOLUBILISATION-KETOGLUTARIC_ACID_BIOSYNTHESIS	icd->PGPT0001170	1
K-SOLUBILIZATION-ORGANIC_ACID_METABOLISM	K-SOLUBILISATION-LACTIC_ACID_BIOSYNTHESIS	gloB|gloC->PGPT0001770	4
K-SOLUBILIZATION-ORGANIC_ACID_METABOLISM	K-SOLUBILISATION-LACTIC_ACID_BIOSYNTHESIS	lldD->PGPT0001765	1
K-SOLUBILIZATION-ORGANIC_ACID_METABOLISM	K-SOLUBILISATION-MALIC_ACID_BIOSYNTHESIS	fumC->PGPT0001650	1
K-SOLUBILIZATION-ORGANIC_ACID_METABOLISM	K-SOLUBILISATION-MALIC_ACID_BIOSYNTHESIS	maeA|sfcA|ywkA->PGPT0001350	2
K-SOLUBILIZATION-ORGANIC_ACID_METABOLISM	K-SOLUBILISATION-MALIC_ACID_BIOSYNTHESIS	mdh->PGPT0001435	1
K-SOLUBILIZATION-ORGANIC_ACID_METABOLISM	K-SOLUBILISATION-MALONIC_ACID_BIOSYNTHESIS	accA->PGPT0001695	1
K-SOLUBILIZATION-ORGANIC_ACID_METABOLISM	K-SOLUBILISATION-MALONIC_ACID_BIOSYNTHESIS	accB|bccP->PGPT0001700	1
K-SOLUBILIZATION-ORGANIC_ACID_METABOLISM	K-SOLUBILISATION-MALONIC_ACID_BIOSYNTHESIS	pccB->PGPT0001712	2
K-SOLUBILIZATION-ORGANIC_ACID_METABOLISM	K-SOLUBILISATION-OXALACETIC_ACID_BIOSYNTHESIS	aceB|glcB->PGPT0001445	2
K-SOLUBILIZATION-ORGANIC_ACID_METABOLISM	K-SOLUBILISATION-OXALACETIC_ACID_BIOSYNTHESIS	mdh->PGPT0001435	1
K-SOLUBILIZATION-ORGANIC_ACID_METABOLISM	K-SOLUBILISATION-PROPIONIC_ACID_BIOSYNTHESIS	acdAB->PGPT0002255	1
K-SOLUBILIZATION-ORGANIC_ACID_METABOLISM	K-SOLUBILISATION-PROPIONIC_ACID_BIOSYNTHESIS	ackA->PGPT0001360	1
K-SOLUBILIZATION-ORGANIC_ACID_METABOLISM	K-SOLUBILISATION-PROPIONIC_ACID_BIOSYNTHESIS	aco|acx->PGPT0002290	1
K-SOLUBILIZATION-ORGANIC_ACID_METABOLISM	K-SOLUBILISATION-PROPIONIC_ACID_BIOSYNTHESIS	acs->PGPT0002265	2
K-SOLUBILIZATION-ORGANIC_ACID_METABOLISM	K-SOLUBILISATION-PROPIONIC_ACID_BIOSYNTHESIS	bcd->PGPT0002285	5
K-SOLUBILIZATION-ORGANIC_ACID_METABOLISM	K-SOLUBILISATION-PROPIONIC_ACID_BIOSYNTHESIS	dml->PGPT0002100	1
K-SOLUBILIZATION-ORGANIC_ACID_METABOLISM	K-SOLUBILISATION-PROPIONIC_ACID_BIOSYNTHESIS	mmdA->PGPT0002300	1
K-SOLUBILIZATION-ORGANIC_ACID_METABOLISM	K-SOLUBILISATION-PROPIONIC_ACID_BIOSYNTHESIS	mmsA|iolA->PGPT0002295	1
K-SOLUBILIZATION-ORGANIC_ACID_METABOLISM	K-SOLUBILISATION-PROPIONIC_ACID_BIOSYNTHESIS	prpE->PGPT0002270	1
K-SOLUBILIZATION-ORGANIC_ACID_METABOLISM	K-SOLUBILISATION-PYRUVIC_ACID_BIOSYNTHESIS	alaA->PGPT0001880	1
K-SOLUBILIZATION-ORGANIC_ACID_METABOLISM	K-SOLUBILISATION-PYRUVIC_ACID_BIOSYNTHESIS	dapA|mosA->PGPT0002080	2
K-SOLUBILIZATION-ORGANIC_ACID_METABOLISM	K-SOLUBILISATION-PYRUVIC_ACID_BIOSYNTHESIS	dml->PGPT0002100	1
K-SOLUBILIZATION-ORGANIC_ACID_METABOLISM	K-SOLUBILISATION-PYRUVIC_ACID_BIOSYNTHESIS	hpaF->PGPT0001630	2
K-SOLUBILIZATION-ORGANIC_ACID_METABOLISM	K-SOLUBILISATION-PYRUVIC_ACID_BIOSYNTHESIS	ilvA|tdcB->PGPT0001960	1
K-SOLUBILIZATION-ORGANIC_ACID_METABOLISM	K-SOLUBILISATION-PYRUVIC_ACID_BIOSYNTHESIS	ligK|galC->PGPT0002085	1
K-SOLUBILIZATION-ORGANIC_ACID_METABOLISM	K-SOLUBILISATION-PYRUVIC_ACID_BIOSYNTHESIS	lldD->PGPT0001765	1
K-SOLUBILIZATION-ORGANIC_ACID_METABOLISM	K-SOLUBILISATION-PYRUVIC_ACID_BIOSYNTHESIS	maeA|sfcA|ywkA->PGPT0001350	2
K-SOLUBILIZATION-ORGANIC_ACID_METABOLISM	K-SOLUBILISATION-PYRUVIC_ACID_BIOSYNTHESIS	metB|met|cysA->PGPT0001980	2
K-SOLUBILIZATION-ORGANIC_ACID_METABOLISM	K-SOLUBILISATION-PYRUVIC_ACID_BIOSYNTHESIS	metC->PGPT0001995	1
K-SOLUBILIZATION-ORGANIC_ACID_METABOLISM	K-SOLUBILISATION-PYRUVIC_ACID_BIOSYNTHESIS	ppdK->PGPT0002040	1
K-SOLUBILIZATION-ORGANIC_ACID_METABOLISM	K-SOLUBILISATION-PYRUVIC_ACID_BIOSYNTHESIS	ptsP->PGPT0002030	2
K-SOLUBILIZATION-ORGANIC_ACID_METABOLISM	K-SOLUBILISATION-PYRUVIC_ACID_BIOSYNTHESIS	pyk->PGPT0002020	1
K-SOLUBILIZATION-ORGANIC_ACID_METABOLISM	K-SOLUBILISATION-PYRUVIC_ACID_BIOSYNTHESIS	sdaA|sdaB|tdcG->PGPT0001975	2
K-SOLUBILIZATION-ORGANIC_ACID_METABOLISM	K-SOLUBILISATION-PYRUVIC_ACID_BIOSYNTHESIS	sseA->PGPT0002045	2
K-SOLUBILIZATION-ORGANIC_ACID_METABOLISM	K-SOLUBILISATION-SUCCINIC_ACID_ACID_BIOSYNTHESIS	aceA->PGPT0001550	2
K-SOLUBILIZATION-ORGANIC_ACID_METABOLISM	K-SOLUBILISATION-SUCCINIC_ACID_ACID_BIOSYNTHESIS	frdA->PGPT0001115	3
K-SOLUBILIZATION-ORGANIC_ACID_METABOLISM	K-SOLUBILISATION-SUCCINIC_ACID_ACID_BIOSYNTHESIS	gabD->PGPT0001580	6
K-SOLUBILIZATION-ORGANIC_ACID_METABOLISM	K-SOLUBILISATION-SUCCINIC_ACID_ACID_BIOSYNTHESIS	hpaI|hpcH->PGPT0001575	4
K-SOLUBILIZATION-ORGANIC_ACID_METABOLISM	K-SOLUBILISATION-SUCCINIC_ACID_ACID_BIOSYNTHESIS	icd->PGPT0001170	1
K-SOLUBILIZATION-ORGANIC_ACID_METABOLISM	K-SOLUBILISATION-SUCCINIC_ACID_ACID_BIOSYNTHESIS	korA|oorA|oforA->PGPT0001175	1
K-SOLUBILIZATION-ORGANIC_ACID_METABOLISM	K-SOLUBILISATION-SUCCINIC_ACID_ACID_BIOSYNTHESIS	korB|oorB|oforB->PGPT0001180	1
K-SOLUBILIZATION-ORGANIC_ACID_METABOLISM	K-SOLUBILISATION-SUCCINIC_ACID_ACID_BIOSYNTHESIS	prpB->PGPT0001555	1
K-SOLUBILIZATION-ORGANIC_ACID_METABOLISM	K-SOLUBILISATION-SUCCINIC_ACID_ACID_BIOSYNTHESIS	sucD->PGPT0001540	1
K-SOLUBILIZATION-ORGANIC_ACID_METABOLISM	K-SOLUBILISATION-VALERIC_ACID_BIOSYNTHESIS	alaA->PGPT0001880	1
K-SOLUBILIZATION-ORGANIC_ACID_METABOLISM	K-SOLUBILISATION-VALERIC_ACID_BIOSYNTHESIS	fadJ->PGPT0001870	1
K-SOLUBILIZATION-ORGANIC_ACID_METABOLISM	K-SOLUBILISATION-VALERIC_ACID_BIOSYNTHESIS	ilvD->PGPT0001875	1
K-SOLUBILIZATION-ORGANIC_ACID_METABOLISM	K-SOLUBILISATION-VALERIC_ACID_BIOSYNTHESIS	paaF|echA->PGPT0001860	15
K-SOLUBILIZATION-ORGANIC_ACID_METABOLISM	K-SOLUBILISATION_D_GLUCONATE_BIOSYNTHESIS	gnl->PGPT0001285	1
K-SOLUBILIZATION-POTASSIUM_TRANSPORT	K-SOLUBILIZATION-KDP-UPTAKE_SYSTEM	kdpA->PGPT0002740	1
K-SOLUBILIZATION-POTASSIUM_TRANSPORT	K-SOLUBILIZATION-KDP-UPTAKE_SYSTEM	kdpB->PGPT0002745	1
K-SOLUBILIZATION-POTASSIUM_TRANSPORT	K-SOLUBILIZATION-KDP-UPTAKE_SYSTEM	kdpC->PGPT0002750	1
K-SOLUBILIZATION-POTASSIUM_TRANSPORT	K-SOLUBILIZATION-KDP-UPTAKE_SYSTEM	kdpD->PGPT0002755	2
K-SOLUBILIZATION-POTASSIUM_TRANSPORT	K-SOLUBILIZATION-KDP-UPTAKE_SYSTEM	kdpE->PGPT0002760	1
K-SOLUBILIZATION-POTASSIUM_TRANSPORT	K-SOLUBILIZATION-TRK-UPTAKE_SYSTEM	trkA|ktrA->PGPT0002710	2
K-SOLUBILIZATION-POTASSIUM_TRANSPORT	K-SOLUBILIZATION-TRK-UPTAKE_SYSTEM	trkD|kup->PGPT0002720	1
5. SULFUR_ASSIMILATION|MINERALIZATION
S-ASSSIMILATION-SULFUR_METABOLISM	S-METABOLISM-ALKANESULFONATE_DEGRADATION	ssuD->PGPT0003040	5
S-ASSSIMILATION-SULFUR_METABOLISM	S-METABOLISM-ALKANESULFONATE_DEGRADATION	ssuE->PGPT0003045	3
S-ASSSIMILATION-SULFUR_METABOLISM	S-METABOLISM-ALKANESULFONATE_TRANSPORT	ssuA->PGPT0003025	1
S-ASSSIMILATION-SULFUR_METABOLISM	S-METABOLISM-ALKANESULFONATE_TRANSPORT	ssuC->PGPT0003035	1
S-ASSSIMILATION-SULFUR_METABOLISM	S-METABOLISM-DMS_DEGRADATION	dmdB->PGPT0002895	1
S-ASSSIMILATION-SULFUR_METABOLISM	S-METABOLISM-DMS_DEGRADATION	dmdC->PGPT0002900	1
S-ASSSIMILATION-SULFUR_METABOLISM	S-METABOLISM-SULFATE_REDUCTION	cysC->PGPT0002780	1
S-ASSSIMILATION-SULFUR_METABOLISM	S-METABOLISM-SULFATE_REDUCTION	cysD->PGPT0002405	1
S-ASSSIMILATION-SULFUR_METABOLISM	S-METABOLISM-SULFATE_REDUCTION	cysH->PGPT0002785	1
S-ASSSIMILATION-SULFUR_METABOLISM	S-METABOLISM-SULFATE_REDUCTION	cysK->PGPT0002810	1
S-ASSSIMILATION-SULFUR_METABOLISM	S-METABOLISM-SULFATE_REDUCTION	cysK2->PGPT0002815	1
S-ASSSIMILATION-SULFUR_METABOLISM	S-METABOLISM-SULFATE_REDUCTION	cysN->PGPT0002400	1
S-ASSSIMILATION-SULFUR_METABOLISM	S-METABOLISM-SULFATE_REDUCTION	sir->PGPT0002825	1
S-ASSSIMILATION-SULFUR_METABOLISM	S-METABOLISM-SULFATE_TRANSPORT	TC_SULP->PGPT0003020	4
S-ASSSIMILATION-SULFUR_METABOLISM	S-METABOLISM-SULFATE_TRANSPORT	cysA->PGPT0002990	1
S-ASSSIMILATION-SULFUR_METABOLISM	S-METABOLISM-SULFATE_TRANSPORT	cysT|cysU->PGPT0003000	1
S-ASSSIMILATION-SULFUR_METABOLISM	S-METABOLISM-SULFATE_TRANSPORT	cysW->PGPT0003005	1
S-ASSSIMILATION-SULFUR_METABOLISM	S-METABOLISM-SULFATE_TRANSPORT	sbp->PGPT0003015	1
S-ASSSIMILATION-SULFUR_METABOLISM	S-METABOLISM-SULFIDE_DEGRADATION	metB|met|cysA->PGPT0001980	2
S-ASSSIMILATION-SULFUR_METABOLISM	S-METABOLISM-SULFONE_DEGRADATION	msmA->PGPT0002835	1
S-ASSSIMILATION-SULFUR_METABOLISM	S-METABOLISM-SULFONE_DEGRADATION	sfnG->PGPT0002830	13
S-ASSSIMILATION-SULFUR_METABOLISM	S-METABOLISM-SULFUR_HOMEOSTASIS	nifS|iscS->PGPT0000065	2
S-ASSSIMILATION-SULFUR_METABOLISM	S-METABOLISM-SULFUR_HOMEOSTASIS	sseA->PGPT0002045	2
S-ASSSIMILATION-SULFUR_METABOLISM	S-METABOLISM-SULFUR_REGULATION	cysS->PGPT0002985	3
II. BIO-REMEDIATION
1.FLUORIDE_DETOXIFICATION
FLUORIDE_RESISTANCE	FLUORIDE_RESISTANCE-FLUORIDE_TRANSPORT	TC_CIC|eriC->PGPT0004990	2
FLUORIDE_RESISTANCE	FLUORIDE_RESISTANCE-FLUORIDE_TRANSPORT	crcB->PGPT0004985	1
2. HEAVY_METAL_DETOXIFICATION
HEAVY_METAL_ANTIMONY_RESISTANCE	ANTIMONY_RESISTANCE-PUTATIVE_PST-PHO-PIT_TRANSPORT_SYSTEM	pstA->PGPT0002610	2
HEAVY_METAL_ANTIMONY_RESISTANCE	ANTIMONY_RESISTANCE-PUTATIVE_PST-PHO-PIT_TRANSPORT_SYSTEM	pstB|phoT->PGPT0002615	2
HEAVY_METAL_ANTIMONY_RESISTANCE	ANTIMONY_RESISTANCE-PUTATIVE_PST-PHO-PIT_TRANSPORT_SYSTEM	pstC|phoW->PGPT0002620	2
HEAVY_METAL_ANTIMONY_RESISTANCE	ANTIMONY_RESISTANCE-PUTATIVE_PST-PHO-PIT_TRANSPORT_SYSTEM	pstS|phoS->PGPT0002625	2
HEAVY_METAL_ANTIMONY_RESISTANCE	ANTIMONY_RESISTANCE_SYSTEM	arsA->PGPT0004700	1
HEAVY_METAL_ANTIMONY_RESISTANCE	ANTIMONY_RESISTANCE_SYSTEM	arsB|arsenical_pump_membrane_protein->PGPT0004710	1
HEAVY_METAL_ANTIMONY_RESISTANCE	ANTIMONY_RESISTANCE_SYSTEM	arsC1->PGPT0004720	1
HEAVY_METAL_ANTIMONY_RESISTANCE	ANTIMONY_RESISTANCE_SYSTEM	arsR->PGPT0004735	4
HEAVY_METAL_ARSENIC_RESISTANCE	ARSENIC_RESISTANCE-ARSENIC_TRANSPORT	aqpZ->PGPT0004755	3
HEAVY_METAL_ARSENIC_RESISTANCE	ARSENIC_RESISTANCE-PST-PHO-PIT_TRANSPORT_SYSTEM	phoU|phoY->PGPT0002630	1
HEAVY_METAL_ARSENIC_RESISTANCE	ARSENIC_RESISTANCE-PST-PHO-PIT_TRANSPORT_SYSTEM	pstA->PGPT0002610	2
HEAVY_METAL_ARSENIC_RESISTANCE	ARSENIC_RESISTANCE-PST-PHO-PIT_TRANSPORT_SYSTEM	pstB|phoT->PGPT0002615	2
HEAVY_METAL_ARSENIC_RESISTANCE	ARSENIC_RESISTANCE-PST-PHO-PIT_TRANSPORT_SYSTEM	pstC|phoW->PGPT0002620	2
HEAVY_METAL_ARSENIC_RESISTANCE	ARSENIC_RESISTANCE-PST-PHO-PIT_TRANSPORT_SYSTEM	pstS|phoS->PGPT0002625	2
HEAVY_METAL_ARSENIC_RESISTANCE	ARSENIC_RESISTANCE_SYSTEM	arsA->PGPT0004700	1
HEAVY_METAL_ARSENIC_RESISTANCE	ARSENIC_RESISTANCE_SYSTEM	arsB|arsenical_pump_membrane_protein->PGPT0004710	1
HEAVY_METAL_ARSENIC_RESISTANCE	ARSENIC_RESISTANCE_SYSTEM	arsC1->PGPT0004720	1
HEAVY_METAL_ARSENIC_RESISTANCE	ARSENIC_RESISTANCE_SYSTEM	arsR->PGPT0004735	4
HEAVY_METAL_BISMUTH_RESISTANCE	BISMUTH_RESISTANCE-BISMUTH_HOMEOSTASIS	arsR->PGPT0004735	4
HEAVY_METAL_BISMUTH_RESISTANCE	BISMUTH_RESISTANCE-BISMUTH_HOMEOSTASIS	cadC|smtB->PGPT0004290	1
HEAVY_METAL_CADMIUM_RESISTANCE	CADMIUM_RESISTANCE-CADMIUM_HOMEOSTASIS	cadC|smtB->PGPT0004290	1
HEAVY_METAL_CADMIUM_RESISTANCE	CADMIUM_RESISTANCE-CADMIUM_HOMEOSTASIS	cmtR->PGPT0004390	1
HEAVY_METAL_CADMIUM_RESISTANCE	CADMIUM_RESISTANCE-CADMIUM_TRANSPORT	czcD|zitB|yrdO->PGPT0004255	2
HEAVY_METAL_CHROMATE_RESISTANCE	CHROMATE_RESISTANCE-CHR_TRANSPORT_SYSTEM	chrR->PGPT0004195	2
HEAVY_METAL_CHROMATE_RESISTANCE	CHROMATE_RESISTANCE-CHR_TRANSPORT_SYSTEM	chrS->PGPT0004196	2
HEAVY_METAL_COBALT_RESISTANCE	COBALT_RESISTANCE-COBALT_HOMEOSTASIS	cbiA->PGPT0004605	1
HEAVY_METAL_COBALT_RESISTANCE	COBALT_RESISTANCE-COBALT_HOMEOSTASIS	cbiB|cobD->PGPT0004660	1
HEAVY_METAL_COBALT_RESISTANCE	COBALT_RESISTANCE-COBALT_HOMEOSTASIS	cbiC->PGPT0004610	1
HEAVY_METAL_COBALT_RESISTANCE	COBALT_RESISTANCE-COBALT_HOMEOSTASIS	cbiF->PGPT0004625	1
HEAVY_METAL_COBALT_RESISTANCE	COBALT_RESISTANCE-COBALT_HOMEOSTASIS	cbiJ->PGPT0004640	1
HEAVY_METAL_COBALT_RESISTANCE	COBALT_RESISTANCE-COBALT_HOMEOSTASIS	cobA|btuR->PGPT0004645	1
HEAVY_METAL_COBALT_RESISTANCE	COBALT_RESISTANCE-COBALT_HOMEOSTASIS	cobQ|cbiP->PGPT0004580	1
HEAVY_METAL_COBALT_RESISTANCE	COBALT_RESISTANCE-COBALT_HOMEOSTASIS	cobS|cobV->PGPT0004590	1
HEAVY_METAL_COBALT_RESISTANCE	COBALT_RESISTANCE-COBALT_HOMEOSTASIS	cobU|cobT->PGPT0004595	2
HEAVY_METAL_COBALT_RESISTANCE	COBALT_RESISTANCE-COBALT_HOMEOSTASIS	rhnA_cobC->PGPT0004575	1
HEAVY_METAL_COBALT_RESISTANCE	COBALT_RESISTANCE-COBALT_TRANSPORT	czcD|zitB|yrdO->PGPT0004255	2
HEAVY_METAL_COPPER_RESISTANCE	COPPER_RESISTANCE-COPPER_TRANSPORT	copA|ctpA->PGPT0004090	1
HEAVY_METAL_COPPER_RESISTANCE	COPPER_RESISTANCE-COPPER_TRANSPORT	ycnJ->PGPT0004095	1
HEAVY_METAL_COPPER_RESISTANCE	COPPER_RESISTANCE-RELATED_FUNCTIONS	csoR|ricR->PGPT0004175	1
HEAVY_METAL_COPPER_RESISTANCE	COPPER_RESISTANCE_MEDIATION	ATOX1|ATX1|copZ|golB->PGPT0004125	1
HEAVY_METAL_COPPER_RESISTANCE	COPPER_RESISTANCE_MEDIATION	comR|ycfQ->PGPT0004136	2
HEAVY_METAL_COPPER_RESISTANCE	COPPER_RESISTANCE_MEDIATION	cueR->PGPT0004135	2
HEAVY_METAL_COPPER_RESISTANCE	COPPER_RESISTANCE_MEDIATION	cusR|copR|silR->PGPT0004105	5
HEAVY_METAL_COPPER_RESISTANCE	COPPER_RESISTANCE_MEDIATION	cusS|copS|silS->PGPT0004100	5
HEAVY_METAL_COPPER_RESISTANCE	COPPER_RESISTANCE_MEDIATION	dps|dpsA->PGPT0004055	1
HEAVY_METAL_GOLD_RESISTANCE	GOLD_RESISTANCE-DELFTIBACTIN_METABOLISM	delftibactin_hydrolase_domain_protein->PGPT0004151	2
HEAVY_METAL_IRON_RESISTANCE	IRON_RESISTANCE-BACILLIBACTIN_METABOLISM	ymfI|fabG|efpI->PGPT0003180	36
HEAVY_METAL_IRON_RESISTANCE	IRON_RESISTANCE-COPROGEN_BIOSYNTHESIS	hemN|hemZ->PGPT0003200	1
HEAVY_METAL_IRON_RESISTANCE	IRON_RESISTANCE-DESFERRIOXAMINE-BIOSYNTHESIS	ddc|dfoJ|desA->PGPT0013725	1
HEAVY_METAL_IRON_RESISTANCE	IRON_RESISTANCE-ENTEROBACTIN|ENTEROCHELIN_METABOLISM	acrR|smeT->PGPT0003255	3
HEAVY_METAL_IRON_RESISTANCE	IRON_RESISTANCE-ENTEROBACTIN|ENTEROCHELIN_TRANSPORT	entS|ybdA|cbsS->PGPT0003290	1
HEAVY_METAL_IRON_RESISTANCE	IRON_RESISTANCE-EXPORT_SYSTEMS	iroC->PGPT0003605	2
HEAVY_METAL_IRON_RESISTANCE	IRON_RESISTANCE-EXPORT_SYSTEMS	macB|ybjZ|pvdT->PGPT0027920	1
HEAVY_METAL_IRON_RESISTANCE	IRON_RESISTANCE-FeuABC|YusV-TRANSPORT_COMPLEX	feuB|feuC|chuU|yfhA|hmuU|ABC_FEV_P|fatC|fatD->PGPT0003770	1
HEAVY_METAL_IRON_RESISTANCE	IRON_RESISTANCE-FeuABC|YusV-TRANSPORT_COMPLEX	yusV|ABC_FEV_A|feuD->PGPT0003760	2
HEAVY_METAL_IRON_RESISTANCE	IRON_RESISTANCE-Fmn|Dmk|Ppl|Ndh|Eet_SYSTEM	ndh->PGPT0004020	3
HEAVY_METAL_IRON_RESISTANCE	IRON_RESISTANCE-Fmn|Dmk|Ppl|Ndh|Eet_SYSTEM	nosX|apbE|yojL|fmnB->PGPT0000430	2
HEAVY_METAL_IRON_RESISTANCE	IRON_RESISTANCE-FoxABCD	coxC|ctaE->PGPT0004035	1
HEAVY_METAL_IRON_RESISTANCE	IRON_RESISTANCE-FoxABCD	foxA|coxA|ctaD->PGPT0004025	2
HEAVY_METAL_IRON_RESISTANCE	IRON_RESISTANCE-FoxABCD	foxB|coxB|ctaC->PGPT0004030	1
HEAVY_METAL_IRON_RESISTANCE	IRON_RESISTANCE-HEMOPHORES-HEME|HEMIN_UTILISATION	mhuD|hmoB->PGPT0003635	2
HEAVY_METAL_IRON_RESISTANCE	IRON_RESISTANCE-HEMOPHORES-HEME|HEMIN_UTILISATION	pbsA1|hmuO->PGPT0003625	1
HEAVY_METAL_IRON_RESISTANCE	IRON_RESISTANCE-HEMOPHORES-SIROHEME	cobA_hemD->PGPT0003670	1
HEAVY_METAL_IRON_RESISTANCE	IRON_RESISTANCE-HEMOPHORES-SIROHEME	cysG->PGPT0003690	1
HEAVY_METAL_IRON_RESISTANCE	IRON_RESISTANCE-HEMOPHORES-SIROHEME	hemA->PGPT0003650	2
HEAVY_METAL_IRON_RESISTANCE	IRON_RESISTANCE-HEMOPHORES-SIROHEME	hemB->PGPT0003655	1
HEAVY_METAL_IRON_RESISTANCE	IRON_RESISTANCE-HEMOPHORES-SIROHEME	hemC->PGPT0003660	1
HEAVY_METAL_IRON_RESISTANCE	IRON_RESISTANCE-HEMOPHORES-SIROHEME	hemD->PGPT0003665	1
HEAVY_METAL_IRON_RESISTANCE	IRON_RESISTANCE-HEMOPHORES-SIROHEME	hemL->PGPT0003680	1
HEAVY_METAL_IRON_RESISTANCE	IRON_RESISTANCE-IRON_UPTAKE_REGULATION	fur|furB|zur->PGPT0003880	2
HEAVY_METAL_IRON_RESISTANCE	IRON_RESISTANCE-IRON_UPTAKE_REGULATION	troR->PGPT0003890	1
HEAVY_METAL_IRON_RESISTANCE	IRON_RESISTANCE-LIPOIC_ACID_CHELATORS	lipA->PGPT0003935	1
HEAVY_METAL_IRON_RESISTANCE	IRON_RESISTANCE-MALLEOBACTIN_TRANSPORT	mbaO->PGPT0031720	2
HEAVY_METAL_IRON_RESISTANCE	IRON_RESISTANCE-MIRUBACTIN_METABOLISM	mrbE->PGPT0031765	1
HEAVY_METAL_IRON_RESISTANCE	IRON_RESISTANCE-RELATED_PROTEINS	dps|dpsA->PGPT0004055	1
HEAVY_METAL_IRON_RESISTANCE	IRON_RESISTANCE-RELATED_PROTEINS_FERRITIN	bfrB->PGPT0003960	1
HEAVY_METAL_IRON_RESISTANCE	IRON_RESISTANCE-STAPHYLOFERRIN_A_TRANSPORT	sfaA|sfnaA->PGPT0003435	6
HEAVY_METAL_IRON_RESISTANCE	IRON_RESISTANCE-STAPHYLOFERRIN_B_BIOSYNTHESIS	sbnH->PGPT0003470	1
HEAVY_METAL_IRON_RESISTANCE	IRON_TRANSPORT-IRON_II_TRANSPORT_SYSTEM	efeB->PGPT0003720	2
HEAVY_METAL_IRON_RESISTANCE	IRON_TRANSPORT-IRON_II_TRANSPORT_SYSTEM	efeO->PGPT0003715	1
HEAVY_METAL_IRON_RESISTANCE	IRON_TRANSPORT-IRON_II_TRANSPORT_SYSTEM	efeU|FTR|FTH1->PGPT0003710	1
HEAVY_METAL_LEAD_RESISTANCE	LEAD_RESISTANCE-LEAD_HOMEOSTASIS	cadC|smtB->PGPT0004290	1
HEAVY_METAL_LEAD_RESISTANCE	LEAD_RESISTANCE-LEAD_HOMEOSTASIS	cmtR->PGPT0004390	1
HEAVY_METAL_LEAD_RESISTANCE	LEAD_RESISTANCE-PBR_TRANSPORT_SYSTEM	pbrB|pbrC->PGPT0004770	2
HEAVY_METAL_MANGANESE_RESISTANCE	MANGANESE_RESISTANCE-HOMEOSTASIS	troR->PGPT0003890	1
HEAVY_METAL_MANGANESE_RESISTANCE	MANGANESE_RESISTANCE-MANGANESE_TRANSPORT	ABC_ZM_A->PGPT0004265	2
HEAVY_METAL_MANGANESE_RESISTANCE	MANGANESE_RESISTANCE-MANGANESE_TRANSPORT	ABC_ZM_P->PGPT0004270	3
HEAVY_METAL_MANGANESE_RESISTANCE	MANGANESE_RESISTANCE-MANGANESE_TRANSPORT	ABC_ZM_S->PGPT0004275	2
HEAVY_METAL_MANGANESE_RESISTANCE	MANGANESE_RESISTANCE-MNT_TRANSPORT_SYSTEM	mntH->PGPT0004370	1
HEAVY_METAL_NICKEL_RESISTANCE	NICKEL_RESISTANCE-DDP_TRANSPORT_SYSTEM	ddpA|ABC_PE_S->PGPT0004430	5
HEAVY_METAL_NICKEL_RESISTANCE	NICKEL_RESISTANCE-DDP_TRANSPORT_SYSTEM	ddpB|appB->PGPT0004445	5
HEAVY_METAL_NICKEL_RESISTANCE	NICKEL_RESISTANCE-DDP_TRANSPORT_SYSTEM	ddpC|appC->PGPT0004450	5
HEAVY_METAL_NICKEL_RESISTANCE	NICKEL_RESISTANCE-DDP_TRANSPORT_SYSTEM	ddpD->PGPT0004435	2
HEAVY_METAL_NICKEL_RESISTANCE	NICKEL_RESISTANCE-DDP_TRANSPORT_SYSTEM	ddpF->PGPT0004440	4
HEAVY_METAL_NICKEL_RESISTANCE	NICKEL_RESISTANCE-NICKEL_TRANSPORT	hoxN|nixA->PGPT0004545	1
HEAVY_METAL_SELENIUM_RESISTANCE	SELENIUM_RESISTANCE-SELENIUM_HOMEOSTASIS	xdhD->PGPT0004835	1
HEAVY_METAL_SELENIUM_RESISTANCE	SELENIUM_RESISTANCE-SELENIUM_TRANSPORT	cysA->PGPT0002990	1
HEAVY_METAL_SELENIUM_RESISTANCE	SELENIUM_RESISTANCE-SELENIUM_TRANSPORT	dedA->PGPT0004890	3
HEAVY_METAL_TELLURIUM_RESISTANCE	TELLURIUM_RESISTANCE-TER-SYSTEM	tehA->PGPT0004920	2
HEAVY_METAL_TELLURIUM_RESISTANCE	TELLURIUM_RESISTANCE-TER-SYSTEM	terC->PGPT0004905	1
HEAVY_METAL_ZINK_RESISTANCE	ZINK_RESISTANCE-ZINK-NICKEL_TRANSPORT	ABC_ZM_A->PGPT0004265	2
HEAVY_METAL_ZINK_RESISTANCE	ZINK_RESISTANCE-ZINK-NICKEL_TRANSPORT	ABC_ZM_P->PGPT0004270	3
HEAVY_METAL_ZINK_RESISTANCE	ZINK_RESISTANCE-ZINK-NICKEL_TRANSPORT	ABC_ZM_S->PGPT0004275	2
HEAVY_METAL_ZINK_RESISTANCE	ZINK_RESISTANCE-ZINK-NICKEL_TRANSPORT	TC_ZIP|zupT|ZRT3|ZIP2->PGPT0004250	1
HEAVY_METAL_ZINK_RESISTANCE	ZINK_RESISTANCE-ZINK-NICKEL_TRANSPORT	czcD|zitB|yrdO->PGPT0004255	2
HEAVY_METAL_ZINK_RESISTANCE	ZINK_RESISTANCE-ZINK_HOMEOSTASIS	cadC|smtB->PGPT0004290	1
HEAVY_METAL_ZINK_RESISTANCE	ZINK_RESISTANCE-ZINK|IRON-TRANSPORT	fieF->PGPT0003831	1
HEAVY_METAL_ZINK_RESISTANCE	ZINK_RESISTANCE-ZNT_TRANSPORT_SYSTEM	zntR->PGPT0004215	1
OTHER_HEAVY_METAL_RESISTANCE_SYS	TEMS HEAVY_METAL_RESISTANCE-CUS_TRANSPORT_SYSTEM cusR|c	opR|silR->PGPT0004105	5
OTHER_HEAVY_METAL_RESISTANCE_SYS	TEMS HEAVY_METAL_RESISTANCE-CUS_TRANSPORT_SYSTEM cusS|c	opS|silS->PGPT0004100	5
3. XENOBIOTICS_BIODEGRADATION
XENOBIOTIC_ATRAZINE|DERIVATE_DEGRADATION	XENOBIOTIC_ANTHROAZINE|MELAMINE|AMMELIDE_DEGRADATION	atzB->PGPT0006150	1
XENOBIOTIC_ATRAZINE|DERIVATE_DEGRADATION	XENOBIOTIC_BIURET_DEGRADATION	biuH->PGPT0006170	2
XENOBIOTIC_ATRAZINE|DERIVATE_DEGRADATION	XENOBIOTIC_CYANURIC_ACID_DEGRADATION	atzF->PGPT0001010	2
XENOBIOTIC_BENZOATE|DERIVATE_DEGRADATION	XENOBIOTIC_BENZOATE-DEGREDATION-BENZOATE_TRANSPORT	benE->PGPT0005385	1
XENOBIOTIC_BENZOATE|DERIVATE_DEGRADATION	XENOBIOTIC_BENZOATE-DEGREDATION-HOMEOSTASIS	benD_xylL->PGPT0005250	1
XENOBIOTIC_BENZOATE|DERIVATE_DEGRADATION	XENOBIOTIC_BENZOATE-DEGREDATION-HOMEOSTASIS	dmpD|xylF->PGPT0005235	3
XENOBIOTIC_BENZOATE|DERIVATE_DEGRADATION	XENOBIOTIC_BENZOATE-DEGREDATION-HOMEOSTASIS	pimC->PGPT0005230	1
XENOBIOTIC_BENZOATE|DERIVATE_DEGRADATION	XENOBIOTIC_BENZOATE_DEGRADATION_VIA_CATECHOL_DEGRADATION	catC->PGPT0005045	2
XENOBIOTIC_BENZOATE|DERIVATE_DEGRADATION	XENOBIOTIC_BENZOATE_DEGRADATION_VIA_b-KETOADIPATE_PATHWAY	pcaC->PGPT0005005	5
XENOBIOTIC_BENZOATE|DERIVATE_DEGRADATION	XENOBIOTIC_BENZOATE_DEGRADATION_VIA_b-KETOADIPATE_PATHWAY	pcaD|catD->PGPT0004995	4
XENOBIOTIC_BENZOATE|DERIVATE_DEGRADATION	XENOBIOTIC_CYCLOHEXANECARBOXYLIC_ACID_DEGRADATION	badH->PGPT0005315	2
XENOBIOTIC_BENZOATE|DERIVATE_DEGRADATION	XENOBIOTIC_FLUOROBENZOATE_HOMEOSTASIS	benD_xylL->PGPT0005250	1
XENOBIOTIC_BENZOATE|DERIVATE_DEGRADATION	XENOBIOTIC_HYDROXYBENZOATE_DEGRADATION	hcrC|hbaB->PGPT0005085	1
XENOBIOTIC_BENZOATE|DERIVATE_DEGRADATION	XENOBIOTIC_NITROBENZENE_DEGRADATION	nahAb|nagAb|ndoA|nbzAb|dntAb->PGPT0005455	1
XENOBIOTIC_BENZOATE|DERIVATE_DEGRADATION	XENOBIOTIC_NITROBENZENE_DEGRADATION	nbzA->PGPT0005475	1
XENOBIOTIC_BENZOATE|DERIVATE_DEGRADATION	XENOBIOTIC_PHENYLETHANOL_DEGRADATION	apc->PGPT0005740	1
XENOBIOTIC_BENZOATE|DERIVATE_DEGRADATION	XENOBIOTIC_STYRENE|PHENYLENTHANOL_HOMEOSTASIS	nahAb|nagAb|ndoA|nbzAb|dntAb->PGPT0005455	1
XENOBIOTIC_BENZOATE|DERIVATE_DEGRADATION	XENOBIOTIC_VANILLIN|VANILLATE_DEGRADATION	ligW->PGPT0005515	1
XENOBIOTIC_CAPROLACTAM|DERIVATE_DEGRADATION	XENOBIOTIC_ADIPATE_DEGRADATION	fadJ->PGPT0001870	1
XENOBIOTIC_CAPROLACTAM|DERIVATE_DEGRADATION	XENOBIOTIC_ADIPATE_DEGRADATION	paaF|echA->PGPT0001860	15
XENOBIOTIC_CYANATE_DETOXIFICATION	XENOBIOTIC_CYANATE_UPTAKE	cynX|yeaN->PGPT0005211	1
XENOBIOTIC_DEGRADATION_OF_ORGANO-PHOSPHORUS_INSECTICIDES	XENOBIOTIC_ORGANOPHOSPHATE_DEGRADTION	glpA|glpD->PGPT0006775	1
XENOBIOTIC_DEGRADATION_OF_ORGANO-PHOSPHORUS_INSECTICIDES	XENOBIOTIC_ORGANOPHOSPHATE_DEGRADTION	opaA|pepQ->PGPT0006760	1
XENOBIOTIC_DEGRADATION_OF_ORGANO-PHOSPHORUS_INSECTICIDES	XENOBIOTIC_ORGANOPHOSPHATE_DEGRADTION	pepP->PGPT0006770	1
XENOBIOTIC_DEGRADATION_OF_ORGANO-PHOSPHORUS_INSECTICIDES	XENOBIOTIC_ORGANOPHOSPHATE_DEGRADTION	php|opd|adpB->PGPT0006755	1
XENOBIOTIC_DEGRADATION_OF_OTHER_NITRO-COMPOUNDS	XENOBIOTIC_AZO_DYE_DEGRADATION	acpD|azoR->PGPT0006790	1
XENOBIOTIC_DEGRADATION_OF_OTHER_NITRO-COMPOUNDS	XENOBIOTIC_CHLOROACETANILIDE_DEGRADTION	hcaD|cndC1->PGPT0019730	3
XENOBIOTIC_DEGRADATION_OF_OTHER_NITRO-COMPOUNDS	XENOBIOTIC_NITRO-AROMATE_DEGRADATION	bluB|drgA->PGPT0006810	2
XENOBIOTIC_DEGRADATION_OF_OTHER_NITRO-COMPOUNDS	XENOBIOTIC_NITRO-AROMATE_DEGRADATION	nfrA2|ycnD->PGPT0000295	1
XENOBIOTIC_DEGRADATION_OF_OTHER_NITRO-COMPOUNDS	XENOBIOTIC_NITRO-AROMATE_DEGRADATION	ssuE->PGPT0003045	3
XENOBIOTIC_DEGRADATION_OF_OTHER_NITRO-COMPOUNDS	XENOBIOTIC_NITROALKANE|NITRONATE_DEGRADATION	ncd2|npd|pnoA->PGPT0006800	3
XENOBIOTIC_DETOXIFICATION_BY_TRANSPORT	XENOBIOTICS_TRANSPORT	ybhF|yadG|ecsA->PGPT0006725	19
XENOBIOTIC_DETOXIFICATION_BY_TRANSPORT	XENOBIOTICS_TRANSPORT	ybhS|ecsB->PGPT0006730	5
XENOBIOTIC_FATTY_ACID|VITAMIN|TERPENE_DEGRADATION	XENOBIOTIC_FATTY_ACID|VITAMIN|TERPENE_DEGRADATION-CYTOCHROME_P450	cpx|cyp109E1->PGPT0006735	1
XENOBIOTIC_FURFURAL|DERIVATE_DEGRADATION	XENOBIOTIC_FURFURAL_HOMEOSTASIS	hmfA->PGPT0006625	4
XENOBIOTIC_FURFURAL|DERIVATE_DEGRADATION	XENOBIOTIC_FURFURAL_HOMEOSTASIS	hmfB->PGPT0006630	3
XENOBIOTIC_FURFURAL|DERIVATE_DEGRADATION	XENOBIOTIC_FURFURAL_HOMEOSTASIS	hmfC->PGPT0006635	2
XENOBIOTIC_FURFURAL|DERIVATE_DEGRADATION	XENOBIOTIC_FURFURAL_HOMEOSTASIS	hmfD->PGPT0006620	1
XENOBIOTIC_HYDROCARBONS|OIL_DEGRADATION	XENOBIOTIC_DICHLOROETHANE_DEGRADATION	aldH|dhaS->PGPT0006875	16
XENOBIOTIC_HYDROCARBONS|OIL_DEGRADATION	XENOBIOTIC_DICHLOROETHANE_DEGRADATION	dehH->PGPT0006880	1
XENOBIOTIC_HYDROCARBONS|OIL_DEGRADATION	XENOBIOTIC_DICHLOROETHANE_DEGRADATION	dhaA->PGPT0006855	2
XENOBIOTIC_HYDROCARBONS|OIL_DEGRADATION	XENOBIOTIC_DICHLOROMETHANE_DEGRADATION	fdhA->PGPT0002115	1
XENOBIOTIC_HYDROCARBONS|OIL_DEGRADATION	XENOBIOTIC_DICHLOROPROPENE_DEGRADATION	EC_1_1_1_1|adh->PGPT0006375	1
XENOBIOTIC_HYDROCARBONS|OIL_DEGRADATION	XENOBIOTIC_DICHLOROPROPENE_DEGRADATION	adhP->PGPT0006365	3
XENOBIOTIC_HYDROCARBONS|OIL_DEGRADATION	XENOBIOTIC_DICHLOROPROPENE_DEGRADATION	aldH|dhaS->PGPT0006875	16
XENOBIOTIC_HYDROCARBONS|OIL_DEGRADATION	XENOBIOTIC_DICHLOROPROPENE_DEGRADATION	dhaA->PGPT0006855	2
XENOBIOTIC_HYDROCARBONS|OIL_DEGRADATION	XENOBIOTIC_DICHLOROPROPENE_DEGRADATION	frmA|ADH5|adhC->PGPT0006355	1
XENOBIOTIC_HYDROCARBONS|OIL_DEGRADATION	XENOBIOTIC_HEXA-|PENTA-CHLOROCYCLOHEXANE_DEGRADATION	dhaA->PGPT0006855	2
XENOBIOTIC_HYDROCARBONS|OIL_DEGRADATION	XENOBIOTIC_TRICHLOROHEXADIENE_DEGRADATION	dhaA->PGPT0006855	2
XENOBIOTIC_HYDROCARBONS|OIL_DEGRADATION	XENOBIOTIC_TRICHLOROHEXADIENE_DEGRADATION	linC->PGPT0007030	1
XENOBIOTIC_HYDROCARBONS|OIL_DEGRADATION	XENOBIOTIC_TRICHLOROHEXADIENE_DEGRADATION	linX->PGPT0007035	1
XENOBIOTIC_HYDROCARBONS|OIL_DEGRADATION	XENOBIOTIC_VINYLCHLORIDE_DEGRADATION	etnA->PGPT0006895	1
XENOBIOTIC_HYDROCARBONS|OIL_DEGRADATION	XENOBIOTIC_VINYLCHLORIDE_DEGRADATION	etnC->PGPT0006890	1
XENOBIOTIC_HYDROCARBONS|OIL_DEGRADATION	XENOBIOTIC_VINYLCHLORIDE_DEGRADATION	etnD->PGPT0006905	1
XENOBIOTIC_NAPHTALENE|DERIVATE_DEGRADATION	XENOBIOTIC_METHYLNAPHTALENE_DEGRADATION	EC_1_1_1_1|adh->PGPT0006375	1
XENOBIOTIC_NAPHTALENE|DERIVATE_DEGRADATION	XENOBIOTIC_METHYLNAPHTALENE_DEGRADATION	adhP->PGPT0006365	3
XENOBIOTIC_NAPHTALENE|DERIVATE_DEGRADATION	XENOBIOTIC_METHYLNAPHTALENE_DEGRADATION	frmA|ADH5|adhC->PGPT0006355	1
XENOBIOTIC_NAPHTALENE|DERIVATE_DEGRADATION	XENOBIOTIC_METHYLNAPHTALENE_DEGRADATION	nmoAB->PGPT0006385	1
XENOBIOTIC_NAPHTALENE|DERIVATE_DEGRADATION	XENOBIOTIC_NAPHTALENE_DEGRADATION	nahAb|nagAb|ndoA|nbzAb|dntAb->PGPT0005455	1
XENOBIOTIC_POLYCYCLIC_AROMATIC_HYDROCARBON_DEGRADATION	XENOBIOTIC_ANTHRACENE|PYRENE_DEGRADATION	nahAb|nagAb|ndoA|nbzAb|dntAb->PGPT0005455	1
XENOBIOTIC_POLYCYCLIC_AROMATIC_HYDROCARBON_DEGRADATION	XENOBIOTIC_FLUORENE_DEGRADTION	nahAb|nagAb|ndoA|nbzAb|dntAb->PGPT0005455	1
XENOBIOTIC_STEROID|DERIVATE_DEGRADATION	XENOBIOTIC_ADROSTENEDIONE_DEGRADATION	hsaB->PGPT0006700	3
XENOBIOTIC_STEROID|DERIVATE_DEGRADATION	XENOBIOTIC_CHOLESTEROL_DEGRADATION_	choD->PGPT0006645	1
XENOBIOTIC_STEROID|DERIVATE_DEGRADATION	XENOBIOTIC_CHOLESTEROL_DEGRADATION_	cyp125A->PGPT0006655	2
XENOBIOTIC_STEROID|DERIVATE_DEGRADATION	XENOBIOTIC_CHOLESTEROL_DEGRADATION_	cyp142->PGPT0006660	1
XENOBIOTIC_STYRENE|DERIVATE_DEGRADATION	XENOBIOTIC_ACRYLONITRITE|ACRYLAMIDE_DEGRADATION	EC_3_5_1_4|amiE->PGPT0006115	5
XENOBIOTIC_STYRENE|DERIVATE_DEGRADATION	XENOBIOTIC_PHENYLACETALDOXIME_DEGRADATION	EC_3_5_1_4|amiE->PGPT0006115	5
XENOBIOTIC_STYRENE|DERIVATE_DEGRADATION	XENOBIOTIC_PHENYLACETATE_DEGRADATION	paaA->PGPT0006045	1
XENOBIOTIC_STYRENE|DERIVATE_DEGRADATION	XENOBIOTIC_PHENYLACETATE_DEGRADATION	paaB->PGPT0006050	1
XENOBIOTIC_STYRENE|DERIVATE_DEGRADATION	XENOBIOTIC_PHENYLACETATE_DEGRADATION	paaC->PGPT0006055	1
XENOBIOTIC_STYRENE|DERIVATE_DEGRADATION	XENOBIOTIC_PHENYLACETATE_DEGRADATION	paaD->PGPT0006060	2
XENOBIOTIC_STYRENE|DERIVATE_DEGRADATION	XENOBIOTIC_PHENYLACETATE_DEGRADATION	paaE->PGPT0006065	1
XENOBIOTIC_STYRENE|DERIVATE_DEGRADATION	XENOBIOTIC_PHENYLACETATE_DEGRADATION	paaF|echA->PGPT0001860	15
XENOBIOTIC_STYRENE|DERIVATE_DEGRADATION	XENOBIOTIC_PHENYLACETATE_DEGRADATION	paaG->PGPT0006070	8
XENOBIOTIC_STYRENE|DERIVATE_DEGRADATION	XENOBIOTIC_PHENYLACETATE_DEGRADATION	paaH|hbd|fadB|mmgB->PGPT0006075	1
XENOBIOTIC_STYRENE|DERIVATE_DEGRADATION	XENOBIOTIC_PHENYLACETATE_DEGRADATION	paaY->PGPT0006095	1
XENOBIOTIC_STYRENE|DERIVATE_DEGRADATION	XENOBIOTIC_PHENYLACETATE_DEGRADATION	paaZ->PGPT0006100	1
XENOBIOTIC_STYRENE|DERIVATE_DEGRADATION	XENOBIOTIC_STYRENE_DEGRADATION	dmpD|xylF->PGPT0005235	3
XENOBIOTIC_STYRENE|DERIVATE_DEGRADATION	XENOBIOTIC_STYRENE_OXIDE_DEGRADATION	HGD|hmgA->PGPT0006025	1
XENOBIOTIC_STYRENE|DERIVATE_DEGRADATION	XENOBIOTIC_STYRENE_OXIDE_DEGRADATION	fahA->PGPT0001610	1
XENOBIOTIC_STYRENE|DERIVATE_DEGRADATION	XENOBIOTIC_STYRENE_OXIDE_DEGRADATION	feaB->PGPT0006035	1
XENOBIOTIC_TOLULENE|DERIVATE_DEGRADATION	XENOBIOTIC_NITROTOLULENE_DEGRADATION	hupL|hyaB|hybC->PGPT0000210	1
XENOBIOTIC_TOLULENE|DERIVATE_DEGRADATION	XENOBIOTIC_NITROTOLULENE_DEGRADATION	hupS|hyaA|hybO->PGPT0000215	1
XENOBIOTIC_TOLULENE|DERIVATE_DEGRADATION	XENOBIOTIC_NITROTOLULENE_DEGRADATION	nahAb|nagAb|ndoA|nbzAb|dntAb->PGPT0005455	1
XENOBIOTIC_TOLULENE|DERIVATE_DEGRADATION	XENOBIOTIC_NITROTOLULENE_DEGRADATION	nemA->PGPT0005930	1
XENOBIOTIC_TOLULENE|DERIVATE_DEGRADATION	XENOBIOTIC_TOLUENE_DEGRADATION_PATHWAY_1	bbsA->PGPT0005790	1
XENOBIOTIC_TOLULENE|DERIVATE_DEGRADATION	XENOBIOTIC_TOLUENE_DEGRADATION_PATHWAY_1	bbsH->PGPT0005825	1
XENOBIOTIC_XYLENE|DERIVATE_DEGRADATION	XENOBIOTIC_METHYLCATECHOL_DEGRADATION	dmpD|xylF->PGPT0005235	3
XENOBIOTIC_XYLENE|DERIVATE_DEGRADATION	XENOBIOTIC_p|o|m-XYLENE_DEGRADATION	benD_xylL->PGPT0005250	1
III. PHYTOHORMONE|PLANT_SIGNAL_PRODUCTION
1.PHYTOHORMONE-ABSCISIC_ACID_DEGRADATION
PHYTOHORMONE-AUXINE|INDOLEâ€šÃ„Ãª3â€šÃ„ÃªACETIC_ACID|IAA_METABOLISM	PHYTOHORMONE-IAA_PATHWAY	EC_3_5_1_4|amiE->PGPT0006115	5
PHYTOHORMONE-AUXINE|INDOLEâ€šÃ„Ãª3â€šÃ„ÃªACETIC_ACID|IAA_METABOLISM	PHYTOHORMONE-IAA_PATHWAY	aldB->PGPT0007176	1
PHYTOHORMONE-AUXINE|INDOLEâ€šÃ„Ãª3â€šÃ„ÃªACETIC_ACID|IAA_METABOLISM	PHYTOHORMONE-IAA_PATHWAY	iaaT|yedL|ysnE->PGPT0007180	2
PHYTOHORMONE-AUXINE|INDOLEâ€šÃ„Ãª3â€šÃ„ÃªACETIC_ACID|IAA_METABOLISM	PHYTOHORMONE-IAA_RELATED_INDOLE-3-ACETALDEHYDE_PATHWAY	aldH|dhaS->PGPT0006875	16
PHYTOHORMONE-AUXINE|INDOLEâ€šÃ„Ãª3â€šÃ„ÃªACETIC_ACID|IAA_METABOLISM	PHYTOHORMONE-IAA_RELATED_TRP-DEPENDENT_PATHWAY_2	EC_3_5_1_4|amiE->PGPT0006115	5
PHYTOHORMONE-AUXINE|INDOLEâ€šÃ„Ãª3â€šÃ„ÃªACETIC_ACID|IAA_METABOLISM	PHYTOHORMONE-IAA_RELATED_TRYPTOPHAN_PATHWAY	lysN->PGPT0007135	1
PHYTOHORMONE-AUXINE|INDOLEâ€šÃ„Ãª3â€šÃ„ÃªACETIC_ACID|IAA_METABOLISM	PHYTOHORMONE-IAA_RELATED_TRYPTOPHAN_PATHWAY	trpA->PGPT0007070	1
PHYTOHORMONE-AUXINE|INDOLEâ€šÃ„Ãª3â€šÃ„ÃªACETIC_ACID|IAA_METABOLISM	PHYTOHORMONE-IAA_RELATED_TRYPTOPHAN_PATHWAY	trpB->PGPT0007075	1
PHYTOHORMONE-AUXINE|INDOLEâ€šÃ„Ãª3â€šÃ„ÃªACETIC_ACID|IAA_METABOLISM	PHYTOHORMONE-IAA_RELATED_TRYPTOPHAN_PATHWAY	trpC->PGPT0007080	1
PHYTOHORMONE-AUXINE|INDOLEâ€šÃ„Ãª3â€šÃ„ÃªACETIC_ACID|IAA_METABOLISM	PHYTOHORMONE-IAA_RELATED_TRYPTOPHAN_PATHWAY	trpD->PGPT0007090	1
PHYTOHORMONE-AUXINE|INDOLEâ€šÃ„Ãª3â€šÃ„ÃªACETIC_ACID|IAA_METABOLISM	PHYTOHORMONE-IAA_RELATED_TRYPTOPHAN_PATHWAY	trpE|phnA->PGPT0007095	3
PHYTOHORMONE-AUXINE|INDOLEâ€šÃ„Ãª3â€šÃ„ÃªACETIC_ACID|IAA_METABOLISM	PHYTOHORMONE-IAA_RELATED_TRYPTOPHAN_PATHWAY	trpG|phnB->PGPT0007105	1
PHYTOHORMONE-AUXINE|INDOLEâ€šÃ„Ãª3â€šÃ„ÃªACETIC_ACID|IAA_METABOLISM	PHYTOHORMONE-IAA_RELATED_TRYPTOPHAN_PATHWAY	trpS->PGPT0007120	2
2. PHYTOHORMONE-CYTOKININS|DERIVATE_PRODUCTION
PHYTOHORMONE-CYTOKININ_METABOLISM	PHYTOHORMONE-CYTOKININ_BIOSYNTHESIS	dapF->PGPT0007230	1
PHYTOHORMONE-CYTOKININ_METABOLISM	PHYTOHORMONE-CYTOKININ_BIOSYNTHESIS	hflX->PGPT0007245	1
PHYTOHORMONE-CYTOKININ_METABOLISM	PHYTOHORMONE-CYTOKININ_BIOSYNTHESIS	log|yvdD->PGPT0007225	1
PHYTOHORMONE-CYTOKININ_METABOLISM	PHYTOHORMONE-CYTOKININ_BIOSYNTHESIS	miaA|ipt->PGPT0007210	1
PHYTOHORMONE-CYTOKININ_METABOLISM	PHYTOHORMONE-CYTOKININ_BIOSYNTHESIS	miaB->PGPT0007215	2
PHYTOHORMONE-CYTOKININ_METABOLISM	PHYTOHORMONE-CYTOKININ_BIOSYNTHESIS	recA->PGPT0007235	1
PHYTOHORMONE-CYTOKININ_METABOLISM	PHYTOHORMONE-CYTOKININ_BIOSYNTHESIS	recX->PGPT0007240	1
PHYTOHORMONE-XANTHINE_METABOLISM	PHYTOHORMONE-XANTHINE_BIOSYNTHESIS	gpt->PGPT0007300	1
PHYTOHORMONE-XANTHINE_METABOLISM	PHYTOHORMONE-XANTHINE_BIOSYNTHESIS	hprT|hpt->PGPT0007295	1
PHYTOHORMONE-XANTHINE_METABOLISM	PHYTOHORMONE-XANTHINE_BIOSYNTHESIS	xdhC|paod|ygeB|pucA->PGPT0007280	3
PHYTOHORMONE-XANTHINE_METABOLISM	PHYTOHORMONE-XANTHINE_BIOSYNTHESIS	yagR->PGPT0007260	1
PHYTOHORMONE-XANTHINE_METABOLISM	PHYTOHORMONE-XANTHINE_BIOSYNTHESIS	yagS->PGPT0007275	1
PHYTOHORMONE-XANTHINE_METABOLISM	PHYTOHORMONE-XANTHINE_BIOSYNTHESIS	ygeT|xdhB->PGPT0007270	1
3. PHYTOHORMONE-GAMMA-AMINOBUTYRIC_ACID|GABA_PRODUCTION
PHYTOHORMONE-GABA_METABOLISM	PHYTOHORMONE-GABA_BIOSYNTHESIS	aldH|dhaS->PGPT0006875	16
PHYTOHORMONE-GABA_METABOLISM	PHYTOHORMONE-GABA_BIOSYNTHESIS	gadA|gadB->PGPT0007630	1
PHYTOHORMONE-GABA_METABOLISM	PHYTOHORMONE-GABA_BIOSYNTHESIS	gbuA->PGPT0007635	1
PHYTOHORMONE-GABA_METABOLISM	PHYTOHORMONE-GABA_BIOSYNTHESIS	puuB|ordL->PGPT0007637	2
PHYTOHORMONE-GABA_METABOLISM	PHYTOHORMONE-GABA_BIOSYNTHESIS	spuC->PGPT0007865	2
PHYTOHORMONE-GABA_METABOLISM	PHYTOHORMONE-GABA_CONVERSION	gabT->PGPT0007660	1
PHYTOHORMONE-GABA_METABOLISM	PHYTOHORMONE-GABA_DEGRADATION	gabD->PGPT0001580	6
4. PHYTOHORMONE-GIBBERELLINS_PRODUCTION
PHYTOHORMONE-GIBBERELLINS_METABOLISM	PHYTOHORMONE-GIBBERELLINS_BIOSYNTHESIS	Uncharacterized_P450_system_3Fe_4S_ferredoxin->PGPT0007360	9
IV. PLANT_SIGNAL-BRANCHING_INHIBITION_STIMULATION_PRODUCTION
1. PLANT_SIGNAL-BRANCHING_INHIBITION
PLANT_DEBRANCHING-SPERMIDINE|PUTRESCINE_METABOLISM	PLANT_DEBRANCHING-N1-|N8-ACETYLSPERMIDINE_FORMATION	paiA->PGPT0007785	1
PLANT_DEBRANCHING-SPERMIDINE|PUTRESCINE_METABOLISM	PLANT_DEBRANCHING-N1-|N8-ACETYLSPERMIDINE_FORMATION	speG->PGPT0007790	3
PLANT_DEBRANCHING-SPERMIDINE|PUTRESCINE_METABOLISM	PLANT_DEBRANCHING-PUTRESCINE_BIOSYNTHESIS	speB->PGPT0007775	1
PLANT_DEBRANCHING-SPERMIDINE|PUTRESCINE_METABOLISM	PLANT_DEBRANCHING-PUTRESCINE_DEGRADATION	aldH|dhaS->PGPT0006875	16
PLANT_DEBRANCHING-SPERMIDINE|PUTRESCINE_METABOLISM	PLANT_DEBRANCHING-PUTRESCINE_DEGRADATION	puuB|ordL->PGPT0007637	2
PLANT_DEBRANCHING-SPERMIDINE|PUTRESCINE_METABOLISM	PLANT_DEBRANCHING-PUTRESCINE_DEGRADATION	puuR->PGPT0019781	1
PLANT_DEBRANCHING-SPERMIDINE|PUTRESCINE_METABOLISM	PLANT_DEBRANCHING-PUTRESCINE_DEGRADATION	spuC->PGPT0007865	2
2. PLANT_SIGNAL-BRANCHING_STIMULATION
PLANT_BRANCHING-AUXIN|IAA_METABOLISM	PLANT_BRANCHING-IAA_METABOLISM	EC_3_5_1_4|amiE->PGPT0006115	5
PLANT_BRANCHING-AUXIN|IAA_METABOLISM	PLANT_BRANCHING-IAA_METABOLISM	aldB->PGPT0007176	1
PLANT_BRANCHING-AUXIN|IAA_METABOLISM	PLANT_BRANCHING-IAA_METABOLISM	iaaT|yedL|ysnE->PGPT0007180	2
PLANT_BRANCHING-AUXIN|IAA_METABOLISM	PLANT_BRANCHING-IAA_RELATED_INDOLE-3-ACETALDEHYDE_METABOLISM	aldH|dhaS->PGPT0006875	16
PLANT_BRANCHING-AUXIN|IAA_METABOLISM	PLANT_BRANCHING-IAA_RELATED_TRP-DEPENDENT_PATHWAY_2	EC_3_5_1_4|amiE->PGPT0006115	5
PLANT_BRANCHING-AUXIN|IAA_METABOLISM	PLANT_BRANCHING-IAA_RELATED_TRYPTOPHAN_METABOLISM	lysN->PGPT0007135	1
PLANT_BRANCHING-AUXIN|IAA_METABOLISM	PLANT_BRANCHING-IAA_RELATED_TRYPTOPHAN_METABOLISM	trpA->PGPT0007070	1
PLANT_BRANCHING-AUXIN|IAA_METABOLISM	PLANT_BRANCHING-IAA_RELATED_TRYPTOPHAN_METABOLISM	trpB->PGPT0007075	1
PLANT_BRANCHING-AUXIN|IAA_METABOLISM	PLANT_BRANCHING-IAA_RELATED_TRYPTOPHAN_METABOLISM	trpC->PGPT0007080	1
PLANT_BRANCHING-AUXIN|IAA_METABOLISM	PLANT_BRANCHING-IAA_RELATED_TRYPTOPHAN_METABOLISM	trpD->PGPT0007090	1
PLANT_BRANCHING-AUXIN|IAA_METABOLISM	PLANT_BRANCHING-IAA_RELATED_TRYPTOPHAN_METABOLISM	trpE|phnA->PGPT0007095	3
PLANT_BRANCHING-AUXIN|IAA_METABOLISM	PLANT_BRANCHING-IAA_RELATED_TRYPTOPHAN_METABOLISM	trpG|phnB->PGPT0007105	1
PLANT_BRANCHING-AUXIN|IAA_METABOLISM	PLANT_BRANCHING-IAA_RELATED_TRYPTOPHAN_METABOLISM	trpS->PGPT0007120	2
3. PLANT_SIGNAL-EMBRYOGENESIS
PLANT_EMBRYOGENESIS-SPERMIDINE|PUTRESCINE_METABOLISM	PLANT_EMBRYOGENESIS-N1-|N8-ACETYLSPERMIDINE_BIOSYNTHESIS	paiA->PGPT0007785	1
PLANT_EMBRYOGENESIS-SPERMIDINE|PUTRESCINE_METABOLISM	PLANT_EMBRYOGENESIS-N1-|N8-ACETYLSPERMIDINE_BIOSYNTHESIS	speG->PGPT0007790	3
PLANT_EMBRYOGENESIS-SPERMIDINE|PUTRESCINE_METABOLISM	PLANT_EMBRYOGENESIS-PUTRESCINE_BIOSYNTHESIS	speB->PGPT0007775	1
PLANT_EMBRYOGENESIS-SPERMIDINE|PUTRESCINE_METABOLISM	PLANT_EMBRYOGENESIS-PUTRESCINE_DEGRADATION	aldH|dhaS->PGPT0006875	16
PLANT_EMBRYOGENESIS-SPERMIDINE|PUTRESCINE_METABOLISM	PLANT_EMBRYOGENESIS-PUTRESCINE_DEGRADATION	puuB|ordL->PGPT0007637	2
PLANT_EMBRYOGENESIS-SPERMIDINE|PUTRESCINE_METABOLISM	PLANT_EMBRYOGENESIS-PUTRESCINE_DEGRADATION	puuR->PGPT0019781	1
PLANT_EMBRYOGENESIS-SPERMIDINE|PUTRESCINE_METABOLISM	PLANT_EMBRYOGENESIS-PUTRESCINE_DEGRADATION	spuC->PGPT0007865	2
4. PLANT_SIGNAL-GERMINATION_STIMULATION
PLANT_GERMINATION-H2S_PRODUCTION	PLANT_GERMINATION-H2S-SULFUR_PATHWAY	cbs->PGPT0020005	1
PLANT_GERMINATION-H2S_PRODUCTION	PLANT_GERMINATION-H2S-SULFUR_PATHWAY	cysA->PGPT0002990	1
PLANT_GERMINATION-H2S_PRODUCTION	PLANT_GERMINATION-H2S-SULFUR_PATHWAY	cysC->PGPT0002780	1
PLANT_GERMINATION-H2S_PRODUCTION	PLANT_GERMINATION-H2S-SULFUR_PATHWAY	cysD->PGPT0002405	1
PLANT_GERMINATION-H2S_PRODUCTION	PLANT_GERMINATION-H2S-SULFUR_PATHWAY	cysH->PGPT0002785	1
PLANT_GERMINATION-H2S_PRODUCTION	PLANT_GERMINATION-H2S-SULFUR_PATHWAY	cysK->PGPT0002810	1
PLANT_GERMINATION-H2S_PRODUCTION	PLANT_GERMINATION-H2S-SULFUR_PATHWAY	cysK2->PGPT0002815	1
PLANT_GERMINATION-H2S_PRODUCTION	PLANT_GERMINATION-H2S-SULFUR_PATHWAY	cysN->PGPT0002400	1
PLANT_GERMINATION-H2S_PRODUCTION	PLANT_GERMINATION-H2S-SULFUR_PATHWAY	cysS->PGPT0002985	3
PLANT_GERMINATION-H2S_PRODUCTION	PLANT_GERMINATION-H2S-SULFUR_PATHWAY	cysT|cysU->PGPT0003000	1
PLANT_GERMINATION-H2S_PRODUCTION	PLANT_GERMINATION-H2S-SULFUR_PATHWAY	cysW->PGPT0003005	1
PLANT_GERMINATION-H2S_PRODUCTION	PLANT_GERMINATION-H2S-SULFUR_PATHWAY	metB|met|cysA->PGPT0001980	2
PLANT_GERMINATION-H2S_PRODUCTION	PLANT_GERMINATION-H2S-SULFUR_PATHWAY	sir->PGPT0002825	1
PLANT_GERMINATION-LIPOIC_ACID_PRODUCTION	PLANT_GERMINATION-LIPOIC_ACID_BIOSYNTHESIS	lipA->PGPT0003935	1
PLANT_GERMINATION-TAURINE_DERIVATE_PRODUCTION	PLANT_GERMINATION-TAURINE_DERIVATE_BIOSYNTHESIS	gadA|gadB->PGPT0007630	1
PLANT_GERMINATION-VITAMIN_B9|FOLATE_PRODUCTION	PLANT_GERMINATION-VITAMIN_B9|FOLATE_BIOSYNTHESIS	fmt->PGPT0008125	1
PLANT_GERMINATION-VITAMIN_B9|FOLATE_PRODUCTION	PLANT_GERMINATION-VITAMIN_B9|FOLATE_BIOSYNTHESIS	folB->PGPT0007905	1
PLANT_GERMINATION-VITAMIN_B9|FOLATE_PRODUCTION	PLANT_GERMINATION-VITAMIN_B9|FOLATE_BIOSYNTHESIS	folC->PGPT0007975	1
PLANT_GERMINATION-VITAMIN_B9|FOLATE_PRODUCTION	PLANT_GERMINATION-VITAMIN_B9|FOLATE_BIOSYNTHESIS	folD->PGPT0008075	1
PLANT_GERMINATION-VITAMIN_B9|FOLATE_PRODUCTION	PLANT_GERMINATION-VITAMIN_B9|FOLATE_BIOSYNTHESIS	folE->PGPT0007875	1
PLANT_GERMINATION-VITAMIN_B9|FOLATE_PRODUCTION	PLANT_GERMINATION-VITAMIN_B9|FOLATE_BIOSYNTHESIS	folK->PGPT0007910	1
PLANT_GERMINATION-VITAMIN_B9|FOLATE_PRODUCTION	PLANT_GERMINATION-VITAMIN_B9|FOLATE_BIOSYNTHESIS	folP->PGPT0007915	2
PLANT_GERMINATION-VITAMIN_B9|FOLATE_PRODUCTION	PLANT_GERMINATION-VITAMIN_B9|FOLATE_BIOSYNTHESIS	gcvT->PGPT0008130	2
PLANT_GERMINATION-VITAMIN_B9|FOLATE_PRODUCTION	PLANT_GERMINATION-VITAMIN_B9|FOLATE_BIOSYNTHESIS	glyA->PGPT0008090	2
PLANT_GERMINATION-VITAMIN_B9|FOLATE_PRODUCTION	PLANT_GERMINATION-VITAMIN_B9|FOLATE_BIOSYNTHESIS	metF->PGPT0008160	1
PLANT_GERMINATION-VITAMIN_B9|FOLATE_PRODUCTION	PLANT_GERMINATION-VITAMIN_B9|FOLATE_BIOSYNTHESIS	metH->PGPT0008135	1
PLANT_GERMINATION-VITAMIN_B9|FOLATE_PRODUCTION	PLANT_GERMINATION-VITAMIN_B9|FOLATE_BIOSYNTHESIS	pabA->PGPT0008000	1
PLANT_GERMINATION-VITAMIN_B9|FOLATE_PRODUCTION	PLANT_GERMINATION-VITAMIN_B9|FOLATE_BIOSYNTHESIS	pabBC->PGPT0008015	1
PLANT_GERMINATION-VITAMIN_B9|FOLATE_PRODUCTION	PLANT_GERMINATION-VITAMIN_B9|FOLATE_BIOSYNTHESIS	pabC->PGPT0008020	1
PLANT_GERMINATION-VITAMIN_B9|FOLATE_PRODUCTION	PLANT_GERMINATION-VITAMIN_B9|FOLATE_BIOSYNTHESIS	phoD->PGPT0002575	1
PLANT_GERMINATION-VITAMIN_B9|FOLATE_PRODUCTION	PLANT_GERMINATION-VITAMIN_B9|FOLATE_BIOSYNTHESIS	purH->PGPT0008110	1
PLANT_GERMINATION-VITAMIN_B9|FOLATE_PRODUCTION	PLANT_GERMINATION-VITAMIN_B9|FOLATE_BIOSYNTHESIS	purN->PGPT0008095	1
PLANT_GERMINATION-VITAMIN_B9|FOLATE_PRODUCTION	PLANT_GERMINATION-VITAMIN_B9|FOLATE_BIOSYNTHESIS	purU->PGPT0008155	1
PLANT_GERMINATION-VITAMIN_B9|FOLATE_PRODUCTION	PLANT_GERMINATION-VITAMIN_B9|FOLATE_BIOSYNTHESIS	ribA->PGPT0007985	1
PLANT_GERMINATION-VITAMIN_B9|FOLATE_PRODUCTION	PLANT_GERMINATION-VITAMIN_B9|FOLATE_BIOSYNTHESIS	ribBA->PGPT0007990	1
PLANT_GERMINATION-VITAMIN_B9|FOLATE_PRODUCTION	PLANT_GERMINATION-VITAMIN_B9|FOLATE_BIOSYNTHESIS	thyX|thy1->PGPT0008150	1
PLANT_GERMINATION-VITAMIN_B9|FOLATE_PRODUCTION	PLANT_GERMINATION-VITAMIN_B9|FOLATE_BIOSYNTHESIS	ygfA|fthC|yqgN|folN->PGPT0008170	1
5. PLANT_SIGNAL-LINOLENIC_ACID_PRODUCTION
PLANT_SIGNAL-LINOLENIC_ACID_METABOLISM	PLANT_SIGNAL-LINOLENIC_ACID_BIOSYNTHESIS	desB|desD|desA->PGPT0009575	1
6. PLANT_SIGNAL-OTHER_TERPENOID|DERIVATE_PRODUCTION
PLANT_SIGNAL-CAROTINOID_METABOLISM	PLANT_SIGNAL-CAROTENOID_BIOSYNTHESIS	crtB->PGPT0007375	3	c
PLANT_SIGNAL-CAROTINOID_METABOLISM	PLANT_SIGNAL-CAROTENOID_BIOSYNTHESIS	crtI->PGPT0007405	1
PLANT_SIGNAL-CAROTINOID_METABOLISM	PLANT_SIGNAL-CAROTENOID_BIOSYNTHESIS	crtO->PGPT0007430	1
PLANT_SIGNAL-CAROTINOID_METABOLISM	PLANT_SIGNAL-CAROTENOID_BIOSYNTHESIS	crtQ->PGPT0007455	1
PLANT_SIGNAL-TERPENOID_DERIVATE_METABOLISM	PLANT_SIGNAL-TERPENOID-DIMETHYLALLYL_DIPHOSPHATE|DMAPP_PATHWAY	ispH|lytB->PGPT0007615	3
PLANT_SIGNAL-TERPENOID_DERIVATE_METABOLISM	PLANT_SIGNAL-TERPENOID-ISOPENTENYL_DIPHOSPHATE|IPP_PATHWAY	gcpE|ispG->PGPT0007580	1
PLANT_SIGNAL-TERPENOID_DERIVATE_METABOLISM	PLANT_SIGNAL-TERPENOID-ISOPENTENYL_DIPHOSPHATE|IPP_PATHWAY	PispD->PGPT0007590	1
PLANT_SIGNAL-TERPENOID_DERIVATE_METABOLISM	PLANT_SIGNAL-TERPENOID-ISOPENTENYL_DIPHOSPHATE|IPP_PATHWAY	ispE->PGPT0007605	1
PLANT_SIGNAL-TERPENOID_DERIVATE_METABOLISM	PLANT_SIGNAL-TERPENOID-ISOPENTENYL_DIPHOSPHATE|IPP_PATHWAY	ispF->PGPT0007595	2
PLANT_SIGNAL-TERPENOID_DERIVATE_METABOLISM	PLANT_SIGNAL-TERPENOID-ISOPENTENYL_DIPHOSPHATE|IPP_PATHWAY	ispH|lytB->PGPT0007615	3
PLANT_SIGNAL-TERPENOID_DERIVATE_METABOLISM	PLANT_SIGNAL-TERPENOID_BACKBONE_BIOSYNTHESIS	dxs->PGPT0008960	1
PLANT_SIGNAL-TERPENOID_DERIVATE_METABOLISM	PLANT_SIGNAL-TERPENOID_BACKBONE_BIOSYNTHESIS	idsA->PGPT0007550	2
PLANT_SIGNAL-TERPENOID_DERIVATE_METABOLISM	PLANT_SIGNAL-TERPENOID_BACKBONE_BIOSYNTHESIS	ispB->PGPT0007525	1
PLANT_SIGNAL-TERPENOID_DERIVATE_METABOLISM	PLANT_SIGNAL-TERPENOID_BACKBONE_BIOSYNTHESIS	uppS->PGPT0007535	1
7. PLANT_SIGNAL-PHOSPHOLIPID_PRODUCTION
PLANT_SIGNAL-PHOSPOLIPID_METABOLISM	PLANT_SIGNAL-CYCLOPROPANE-FATTY-ACYL-PHOSPHOLIPID_BIOSYNTHESIS	cfa->PGPT0007680	4
PLANT_SIGNAL-PHOSPOLIPID_METABOLISM	PLANT_SIGNAL-PHOSPOLIPID-CARDIOLIPIN_BIOSYNTHESIS	clsA_B|ybhO|ywiE->PGPT0007725	1
PLANT_SIGNAL-PHOSPOLIPID_METABOLISM	PLANT_SIGNAL-PHOSPOLIPID-CARDIOLIPIN_BIOSYNTHESIS	pgsA->PGPT0007735	1
8. PLANT_SIGNAL-UBIQUINONE|COENZYME_Q_PRODUCTION
PLANT_SIGNAL-UBIQUINONE|COENZYME_Q_METABOLISM	PLANT_SIGNAL-UBIQUINONE|COENZYME_Q_BIOSYNTHESIS	ubiA->PGPT0009515	1
PLANT_SIGNAL-UBIQUINONE|COENZYME_Q_METABOLISM	PLANT_SIGNAL-UBIQUINONE|COENZYME_Q_BIOSYNTHESIS	ubiD->PGPT0009530	1
PLANT_SIGNAL-UBIQUINONE|COENZYME_Q_METABOLISM	PLANT_SIGNAL-UBIQUINONE|COENZYME_Q_BIOSYNTHESIS	ubiE->PGPT0009535	1
PLANT_SIGNAL-UBIQUINONE|COENZYME_Q_METABOLISM	PLANT_SIGNAL-UBIQUINONE|COENZYME_Q_BIOSYNTHESIS	ubiF->PGPT0009540	1
PLANT_SIGNAL-UBIQUINONE|COENZYME_Q_METABOLISM	PLANT_SIGNAL-UBIQUINONE|COENZYME_Q_BIOSYNTHESIS	ubiX|bsdB->PGPT0009565	1
9. PLANT_SIGNALLING_VOLATILES
PLANT_SIGNAL-ACETOIN|2|3-BUTANEDIOL_VOLATILE_METABOLISM	PLANT_SIGNAL-ACETOIN|2|3-BUTANEDIOL_VOLATILE_BIOSYNTHESIS	aceF|pdhC->PGPT0001390	3
PLANT_SIGNAL-ACETOIN|2|3-BUTANEDIOL_VOLATILE_METABOLISM	PLANT_SIGNAL-ACETOIN|2|3-BUTANEDIOL_VOLATILE_BIOSYNTHESIS	PLANT_SIacoR->PGPT0001030	1
PLANT_SIGNAL-ACETOIN|2|3-BUTANEDIOL_VOLATILE_METABOLISM	PLANT_SIGNAL-ACETOIN|2|3-BUTANEDIOL_VOLATILE_BIOSYNTHESIS	acuB->PGPT0008220	2
PLANT_SIGNAL-ACETOIN|2|3-BUTANEDIOL_VOLATILE_METABOLISM	PLANT_SIGNAL-ACETOIN|2|3-BUTANEDIOL_VOLATILE_BIOSYNTHESIS	budB|ilvK|alsS|ilvB|ilvG|ilvI->PGPT0008185	6
PLANT_SIGNAL-ACETOIN|2|3-BUTANEDIOL_VOLATILE_METABOLISM	PLANT_SIGNAL-ACETOIN|2|3-BUTANEDIOL_VOLATILE_BIOSYNTHESIS	budC->PGPT0008190	3
PLANT_SIGNAL-ACETOIN|2|3-BUTANEDIOL_VOLATILE_METABOLISM	PLANT_SIGNAL-ACETOIN|2|3-BUTANEDIOL_VOLATILE_BIOSYNTHESIS	butA|ydjL|budC->PGPT0008195	2
PLANT_SIGNAL-ACETOIN|2|3-BUTANEDIOL_VOLATILE_METABOLISM	PLANT_SIGNAL-ACETOIN|2|3-BUTANEDIOL_VOLATILE_BIOSYNTHESIS	ilvH|ilvN->PGPT0008205	1
PLANT_SIGNAL-ACETOIN|2|3-BUTANEDIOL_VOLATILE_METABOLISM	PLANT_SIGNAL-ACETOIN|2|3-BUTANEDIOL_VOLATILE_BIOSYNTHESIS	lpd|pdhD->PGPT0001380	3
PLANT_SIGNAL-HYDROXYACETON_VOLATILE_METABOLISM	PLANT_SIGNAL-HYDROXYACETON_VOLATILE_BIOSYNTHESIS	ydjG->PGPT0008280	1
PLANT_SIGNAL-HYDROXYACETON_VOLATILE_METABOLISM	PLANT_SIGNAL-HYDROXYACETON_VOLATILE_BIOSYNTHESIS	yghZ->PGPT0008285	1
PLANT_SIGNAL-SULFURIC_VOLATILE_METABOLISM	PLANT_SIGNAL-H2S-VOLATILE_PATHWAY	cbs->PGPT0020005	1
PLANT_SIGNAL-SULFURIC_VOLATILE_METABOLISM	PLANT_SIGNAL-H2S-VOLATILE_PATHWAY	cysA->PGPT0002990	1
PLANT_SIGNAL-SULFURIC_VOLATILE_METABOLISM	PLANT_SIGNAL-H2S-VOLATILE_PATHWAY	cysC->PGPT0002780	1
PLANT_SIGNAL-SULFURIC_VOLATILE_METABOLISM	PLANT_SIGNAL-H2S-VOLATILE_PATHWAY	cysD->PGPT0002405	1
PLANT_SIGNAL-SULFURIC_VOLATILE_METABOLISM	PLANT_SIGNAL-H2S-VOLATILE_PATHWAY	cysH->PGPT0002785	1
PLANT_SIGNAL-SULFURIC_VOLATILE_METABOLISM	PLANT_SIGNAL-H2S-VOLATILE_PATHWAY	cysK->PGPT0002810	1
PLANT_SIGNAL-SULFURIC_VOLATILE_METABOLISM	PLANT_SIGNAL-H2S-VOLATILE_PATHWAY	cysK2->PGPT0002815	1
PLANT_SIGNAL-SULFURIC_VOLATILE_METABOLISM	PLANT_SIGNAL-H2S-VOLATILE_PATHWAY	cysN->PGPT0002400	1
PLANT_SIGNAL-SULFURIC_VOLATILE_METABOLISM	PLANT_SIGNAL-H2S-VOLATILE_PATHWAY	cysS->PGPT0002985	3
PLANT_SIGNAL-SULFURIC_VOLATILE_METABOLISM	PLANT_SIGNAL-H2S-VOLATILE_PATHWAY	cysT|cysU->PGPT0003000	1
PLANT_SIGNAL-SULFURIC_VOLATILE_METABOLISM	PLANT_SIGNAL-H2S-VOLATILE_PATHWAY	cysW->PGPT0003005	1
PLANT_SIGNAL-SULFURIC_VOLATILE_METABOLISM	PLANT_SIGNAL-H2S-VOLATILE_PATHWAY	metB|met|cysA->PGPT0001980	2
PLANT_SIGNAL-SULFURIC_VOLATILE_METABOLISM	PLANT_SIGNAL-H2S-VOLATILE_PATHWAY	sir->PGPT0002825	1
PLANT_SIGNAL-VOLATILE_RELATED_METABOLISM	PLANT_SIGNAL-VOLATILE_RELATED_ALCOHOL|KETONE_PATHWAY	adh2_1->PGPT0008290	1
PLANT_SIGNAL-VOLATILE_RELATED_METABOLISM	PLANT_SIGNAL-VOLATILE_RELATED_ALCOHOL|KETONE_PATHWAY	bdh->PGPT0008310	1
PLANT_SIGNAL-VOLATILE_RELATED_METABOLISM	PLANT_SIGNAL-VOLATILE_RELATED_ALCOHOL|KETONE_PATHWAY	hmgL->PGPT0008315	2
PLANT_SIGNAL-VOLATILE_RELATED_METABOLISM	PLANT_SIGNAL-VOLATILE_RELATED_ALCOHOL|KETONE_PATHWAY	scoA->PGPT0008325	2
PLANT_SIGNAL-VOLATILE_RELATED_METABOLISM	PLANT_SIGNAL-VOLATILE_RELATED_ALCOHOL|KETONE_PATHWAY	scoB->PGPT0008330	2
PLANT_SIGNAL-VOLATILE_RELATED_METABOLISM	PLANT_SIGNAL-VOLATILE_RELATED_FATTY_ACID_PATHWAY	accA->PGPT0001695	1
PLANT_SIGNAL-VOLATILE_RELATED_METABOLISM	PLANT_SIGNAL-VOLATILE_RELATED_FATTY_ACID_PATHWAY	accB|bccP->PGPT0001700	1
PLANT_SIGNAL-VOLATILE_RELATED_METABOLISM	PLANT_SIGNAL-VOLATILE_RELATED_FATTY_ACID_PATHWAY	acd->PGPT0008385	21
PLANT_SIGNAL-VOLATILE_RELATED_METABOLISM	PLANT_SIGNAL-VOLATILE_RELATED_FATTY_ACID_PATHWAY	fabD|bmyD->PGPT0008350	1
PLANT_SIGNAL-VOLATILE_RELATED_METABOLISM	PLANT_SIGNAL-VOLATILE_RELATED_FATTY_ACID_PATHWAY	fabF->PGPT0008360	1
PLANT_SIGNAL-VOLATILE_RELATED_METABOLISM	PLANT_SIGNAL-VOLATILE_RELATED_FATTY_ACID_PATHWAY	fabH->PGPT0008355	1
PLANT_SIGNAL-VOLATILE_RELATED_METABOLISM	PLANT_SIGNAL-VOLATILE_RELATED_FATTY_ACID_PATHWAY	fabI->PGPT0008370	1
PLANT_SIGNAL-VOLATILE_RELATED_METABOLISM	PLANT_SIGNAL-VOLATILE_RELATED_FATTY_ACID_PATHWAY	fadD->PGPT0008380	9
PLANT_SIGNAL-VOLATILE_RELATED_METABOLISM	PLANT_SIGNAL-VOLATILE_RELATED_FATTY_ACID_PATHWAY	ymfI|fabG|efpI->PGPT0003180	36
10. PLANT_VITAMIN_PRODUCTION
PLANT_VITAMIN-MOLYBDENUM_COFACTOR_METABOLISM	PLANT_VITAMIN-MOLYBDENUM_COFACTOR_BIOSYNTHESIS	moaA->PGPT0008410	1
PLANT_VITAMIN-MOLYBDENUM_COFACTOR_METABOLISM	PLANT_VITAMIN-MOLYBDENUM_COFACTOR_BIOSYNTHESIS	moaC_->PGPT0008405	1
PLANT_VITAMIN-MOLYBDENUM_COFACTOR_METABOLISM	PLANT_VITAMIN-MOLYBDENUM_COFACTOR_BIOSYNTHESIS	moaX->PGPT0008415	1
PLANT_VITAMIN-MOLYBDENUM_COFACTOR_METABOLISM	PLANT_VITAMIN-MOLYBDENUM_COFACTOR_BIOSYNTHESIS	moeA->PGPT0008430	2
PLANT_VITAMIN-MOLYBDENUM_COFACTOR_METABOLISM	PLANT_VITAMIN-MOLYBDENUM_COFACTOR_TRANSPORT	modA->PGPT0008435	1
PLANT_VITAMIN-MOLYBDENUM_COFACTOR_METABOLISM	PLANT_VITAMIN-MOLYBDENUM_COFACTOR_TRANSPORT	modB->PGPT0008440	1
PLANT_VITAMIN-MOLYBDENUM_COFACTOR_METABOLISM	PLANT_VITAMIN-MOLYBDENUM_COFACTOR_TRANSPORT	modC->PGPT0008445	1
PLANT_VITAMIN-MOLYBDENUM_COFACTOR_METABOLISM	PLANT_VITAMIN-MOLYBDENUM_COFACTOR_TRANSPORT	modE->PGPT0000520	1
PLANT_VITAMIN_B12|COBALAMIN_METABOLISM	PLANT_VITAMIN_B12-RELATED_PROTEINS	bluB|drgA->PGPT0006810	2
PLANT_VITAMIN_B12|COBALAMIN_METABOLISM	PLANT_VITAMIN_B12|COBALAMIN_BIOSYNTHESIS	cbiA->PGPT0004605	1
PLANT_VITAMIN_B12|COBALAMIN_METABOLISM	PLANT_VITAMIN_B12|COBALAMIN_BIOSYNTHESIS	cbiB|cobD->PGPT0004660	1
PLANT_VITAMIN_B12|COBALAMIN_METABOLISM	PLANT_VITAMIN_B12|COBALAMIN_BIOSYNTHESIS	cbiC->PGPT0004610	1
PLANT_VITAMIN_B12|COBALAMIN_METABOLISM	PLANT_VITAMIN_B12|COBALAMIN_BIOSYNTHESIS	cbiF->PGPT0004625	1
PLANT_VITAMIN_B12|COBALAMIN_METABOLISM	PLANT_VITAMIN_B12|COBALAMIN_BIOSYNTHESIS	cbiJ->PGPT0004640	1
PLANT_VITAMIN_B12|COBALAMIN_METABOLISM	PLANT_VITAMIN_B12|COBALAMIN_BIOSYNTHESIS	cobA|btuR->PGPT0004645	1
PLANT_VITAMIN_B12|COBALAMIN_METABOLISM	PLANT_VITAMIN_B12|COBALAMIN_BIOSYNTHESIS	cobF->PGPT0009265	1
PLANT_VITAMIN_B12|COBALAMIN_METABOLISM	PLANT_VITAMIN_B12|COBALAMIN_BIOSYNTHESIS	cobG->PGPT0009250	1
PLANT_VITAMIN_B12|COBALAMIN_METABOLISM	PLANT_VITAMIN_B12|COBALAMIN_BIOSYNTHESIS	cobIJ->PGPT0009245	1
PLANT_VITAMIN_B12|COBALAMIN_METABOLISM	PLANT_VITAMIN_B12|COBALAMIN_BIOSYNTHESIS	cobL->PGPT0009270	1
PLANT_VITAMIN_B12|COBALAMIN_METABOLISM	PLANT_VITAMIN_B12|COBALAMIN_BIOSYNTHESIS	cobN->PGPT0009280	1
PLANT_VITAMIN_B12|COBALAMIN_METABOLISM	PLANT_VITAMIN_B12|COBALAMIN_BIOSYNTHESIS	cobQ|cbiP->PGPT0004580	1
PLANT_VITAMIN_B12|COBALAMIN_METABOLISM	PLANT_VITAMIN_B12|COBALAMIN_BIOSYNTHESIS	cobS|cobV->PGPT0004590	1
PLANT_VITAMIN_B12|COBALAMIN_METABOLISM	PLANT_VITAMIN_B12|COBALAMIN_BIOSYNTHESIS	cobU|cobT->PGPT0004595	2
PLANT_VITAMIN_B12|COBALAMIN_METABOLISM	PLANT_VITAMIN_B12|COBALAMIN_BIOSYNTHESIS	rhnA_cobC->PGPT0004575	1
PLANT_VITAMIN_B12|COBALAMIN_METABOLISM	PLANT_VITAMIN_B12|COBALAMIN_TRANSPORT	feuB|feuC|chuU|yfhA|hmuU|ABC_FEV_P|fatC|fatD->PGPT0003770	1
PLANT_VITAMIN_B1|THIAMIN_METABOLISM	PLANT_VITAMIN_B1|THIAMIN_BIOSYNTHESIS	adk|AK->PGPT0009040	1
PLANT_VITAMIN_B1|THIAMIN_METABOLISM	PLANT_VITAMIN_B1|THIAMIN_BIOSYNTHESIS	dxs->PGPT0008960	1
PLANT_VITAMIN_B1|THIAMIN_METABOLISM	PLANT_VITAMIN_B1|THIAMIN_BIOSYNTHESIS	nifS|iscS->PGPT0000065	2
PLANT_VITAMIN_B1|THIAMIN_METABOLISM	PLANT_VITAMIN_B1|THIAMIN_BIOSYNTHESIS	rsgA|engC->PGPT0009020	1
PLANT_VITAMIN_B1|THIAMIN_METABOLISM	PLANT_VITAMIN_B1|THIAMIN_BIOSYNTHESIS	thiD->PGPT0008915	1
PLANT_VITAMIN_B1|THIAMIN_METABOLISM	PLANT_VITAMIN_B1|THIAMIN_BIOSYNTHESIS	thiE->PGPT0008995	1
PLANT_VITAMIN_B1|THIAMIN_METABOLISM	PLANT_VITAMIN_B1|THIAMIN_BIOSYNTHESIS	thiG->PGPT0008965	1
PLANT_VITAMIN_B1|THIAMIN_METABOLISM	PLANT_VITAMIN_B1|THIAMIN_BIOSYNTHESIS	thiL->PGPT0009010	1
PLANT_VITAMIN_B1|THIAMIN_METABOLISM	PLANT_VITAMIN_B1|THIAMIN_BIOSYNTHESIS	thiO->PGPT0008955	1
PLANT_VITAMIN_B1|THIAMIN_METABOLISM	PLANT_VITAMIN_B1|THIAMIN_TRANSPORT	cytX->PGPT0009075	1
PLANT_VITAMIN_B2|RIBOFLAVIN_METABOLISM	PLANT_VITAMIN_B2|RIBOFLAVIN_BIOSYNTHESIS	RIB7|arfC->PGPT0008560	1
PLANT_VITAMIN_B2|RIBOFLAVIN_METABOLISM	PLANT_VITAMIN_B2|RIBOFLAVIN_BIOSYNTHESIS	bluB|drgA->PGPT0006810	2
PLANT_VITAMIN_B2|RIBOFLAVIN_METABOLISM	PLANT_VITAMIN_B2|RIBOFLAVIN_BIOSYNTHESIS	nfrA2|ycnD->PGPT0000295	1
PLANT_VITAMIN_B2|RIBOFLAVIN_METABOLISM	PLANT_VITAMIN_B2|RIBOFLAVIN_BIOSYNTHESIS	ribA->PGPT0007985	1
PLANT_VITAMIN_B2|RIBOFLAVIN_METABOLISM	PLANT_VITAMIN_B2|RIBOFLAVIN_BIOSYNTHESIS	ribBA->PGPT0007990	1
PLANT_VITAMIN_B2|RIBOFLAVIN_METABOLISM	PLANT_VITAMIN_B2|RIBOFLAVIN_BIOSYNTHESIS	ribD->PGPT0008555	1
PLANT_VITAMIN_B2|RIBOFLAVIN_METABOLISM	PLANT_VITAMIN_B2|RIBOFLAVIN_BIOSYNTHESIS	ribE|RIB5|ribC->PGPT0008610	1
PLANT_VITAMIN_B2|RIBOFLAVIN_METABOLISM	PLANT_VITAMIN_B2|RIBOFLAVIN_BIOSYNTHESIS	ribF->PGPT0008625	1
PLANT_VITAMIN_B2|RIBOFLAVIN_METABOLISM	PLANT_VITAMIN_B2|RIBOFLAVIN_BIOSYNTHESIS	ribH|RIB4->PGPT0008605	1
PLANT_VITAMIN_B2|RIBOFLAVIN_METABOLISM	PLANT_VITAMIN_B2|RIBOFLAVIN_BIOSYNTHESIS	ribL->PGPT0008670	1
PLANT_VITAMIN_B2|RIBOFLAVIN_METABOLISM	PLANT_VITAMIN_B2|RIBOFLAVIN_BIOSYNTHESIS	ssuE->PGPT0003045	3
PLANT_VITAMIN_B2|RIBOFLAVIN_METABOLISM	PLANT_VITAMIN_B2|RIBOFLAVIN_BIOSYNTHESIS	tgnA->PGPT0000905	1
PLANT_VITAMIN_B2|RIBOFLAVIN_METABOLISM	PLANT_VITAMIN_B2|RIBOFLAVIN_BIOSYNTHESIS	yigB->PGPT0008585	1
PLANT_VITAMIN_B5|PANTOTHENIC_ACID|CO_FACTOR_METABOLISM	PLANT_VITAMIN_B5|PANTOTHENIC_ACID|CO_FACTOR_BIOSYNTHESIS	LYS5|acpT->PGPT0008845	1
PLANT_VITAMIN_B5|PANTOTHENIC_ACID|CO_FACTOR_METABOLISM	PLANT_VITAMIN_B5|PANTOTHENIC_ACID|CO_FACTOR_BIOSYNTHESIS	UPB1_like|pydC->PGPT0008885	2
PLANT_VITAMIN_B5|PANTOTHENIC_ACID|CO_FACTOR_METABOLISM	PLANT_VITAMIN_B5|PANTOTHENIC_ACID|CO_FACTOR_BIOSYNTHESIS	acpS->PGPT0008840	1
PLANT_VITAMIN_B5|PANTOTHENIC_ACID|CO_FACTOR_METABOLISM	PLANT_VITAMIN_B5|PANTOTHENIC_ACID|CO_FACTOR_BIOSYNTHESIS	budB|ilvK|alsS|ilvB|ilvG|ilvI->PGPT0008185	6
PLANT_VITAMIN_B5|PANTOTHENIC_ACID|CO_FACTOR_METABOLISM	PLANT_VITAMIN_B5|PANTOTHENIC_ACID|CO_FACTOR_BIOSYNTHESIS	coaBC|dfp->PGPT0008815	1
PLANT_VITAMIN_B5|PANTOTHENIC_ACID|CO_FACTOR_METABOLISM	PLANT_VITAMIN_B5|PANTOTHENIC_ACID|CO_FACTOR_BIOSYNTHESIS	coaD|kdtB->PGPT0008825	1
PLANT_VITAMIN_B5|PANTOTHENIC_ACID|CO_FACTOR_METABOLISM	PLANT_VITAMIN_B5|PANTOTHENIC_ACID|CO_FACTOR_BIOSYNTHESIS	coaE->PGPT0008835	3
PLANT_VITAMIN_B5|PANTOTHENIC_ACID|CO_FACTOR_METABOLISM	PLANT_VITAMIN_B5|PANTOTHENIC_ACID|CO_FACTOR_BIOSYNTHESIS	dht|hydA->PGPT0008880	1
PLANT_VITAMIN_B5|PANTOTHENIC_ACID|CO_FACTOR_METABOLISM	PLANT_VITAMIN_B5|PANTOTHENIC_ACID|CO_FACTOR_BIOSYNTHESIS	ilvC->PGPT0008735	1
PLANT_VITAMIN_B5|PANTOTHENIC_ACID|CO_FACTOR_METABOLISM	PLANT_VITAMIN_B5|PANTOTHENIC_ACID|CO_FACTOR_BIOSYNTHESIS	ilvD->PGPT0001875	1
PLANT_VITAMIN_B5|PANTOTHENIC_ACID|CO_FACTOR_METABOLISM	PLANT_VITAMIN_B5|PANTOTHENIC_ACID|CO_FACTOR_BIOSYNTHESIS	ilvE->PGPT0008860	1
PLANT_VITAMIN_B5|PANTOTHENIC_ACID|CO_FACTOR_METABOLISM	PLANT_VITAMIN_B5|PANTOTHENIC_ACID|CO_FACTOR_BIOSYNTHESIS	ilvH|ilvN->PGPT0008205	1
PLANT_VITAMIN_B5|PANTOTHENIC_ACID|CO_FACTOR_METABOLISM	PLANT_VITAMIN_B5|PANTOTHENIC_ACID|CO_FACTOR_BIOSYNTHESIS	panB->PGPT0008740	1
PLANT_VITAMIN_B5|PANTOTHENIC_ACID|CO_FACTOR_METABOLISM	PLANT_VITAMIN_B5|PANTOTHENIC_ACID|CO_FACTOR_BIOSYNTHESIS	panC->PGPT0008750	2
PLANT_VITAMIN_B5|PANTOTHENIC_ACID|CO_FACTOR_METABOLISM	PLANT_VITAMIN_B5|PANTOTHENIC_ACID|CO_FACTOR_BIOSYNTHESIS	panD->PGPT0008890	1
PLANT_VITAMIN_B5|PANTOTHENIC_ACID|CO_FACTOR_METABOLISM	PLANT_VITAMIN_B5|PANTOTHENIC_ACID|CO_FACTOR_BIOSYNTHESIS	thnR->PGPT0008760	1
PLANT_VITAMIN_B6|PYRIDOXINE|PYRIDOXAL|PYRIDOXAMINE_METABOLISM	PLANT_VITAMIN_B6|PYRIDOXINE|PYRIDOXAL|PYRIDOXAMINE_BIOSYNTHESIS	2_acetamidomethylene_succinate_hydrolase->PGPT0009230	1
PLANT_VITAMIN_B6|PYRIDOXINE|PYRIDOXAL|PYRIDOXAMINE_METABOLISM	PLANT_VITAMIN_B6|PYRIDOXINE|PYRIDOXAL|PYRIDOXAMINE_BIOSYNTHESIS	pdxA->PGPT0009165	1
PLANT_VITAMIN_B6|PYRIDOXINE|PYRIDOXAL|PYRIDOXAMINE_METABOLISM	PLANT_VITAMIN_B6|PYRIDOXINE|PYRIDOXAL|PYRIDOXAMINE_BIOSYNTHESIS	pdxH->PGPT0009115	1
PLANT_VITAMIN_B6|PYRIDOXINE|PYRIDOXAL|PYRIDOXAMINE_METABOLISM	PLANT_VITAMIN_B6|PYRIDOXINE|PYRIDOXAL|PYRIDOXAMINE_BIOSYNTHESIS	pdxS|pdx1|yaaD->PGPT0009180	1
PLANT_VITAMIN_B6|PYRIDOXINE|PYRIDOXAL|PYRIDOXAMINE_METABOLISM	PLANT_VITAMIN_B6|PYRIDOXINE|PYRIDOXAL|PYRIDOXAMINE_BIOSYNTHESIS	pdxT|pdx2|yaaE->PGPT0009185	1
PLANT_VITAMIN_B6|PYRIDOXINE|PYRIDOXAL|PYRIDOXAMINE_METABOLISM	PLANT_VITAMIN_B6|PYRIDOXINE|PYRIDOXAL|PYRIDOXAMINE_BIOSYNTHESIS	serA->PGPT0009155	2
PLANT_VITAMIN_B6|PYRIDOXINE|PYRIDOXAL|PYRIDOXAMINE_METABOLISM	PLANT_VITAMIN_B6|PYRIDOXINE|PYRIDOXAL|PYRIDOXAMINE_BIOSYNTHESIS	serC|pdxF->PGPT0009160	1
PLANT_VITAMIN_B6|PYRIDOXINE|PYRIDOXAL|PYRIDOXAMINE_METABOLISM	PLANT_VITAMIN_B6|PYRIDOXINE|PYRIDOXAL|PYRIDOXAMINE_BIOSYNTHESIS	thrC->PGPT0009175	2
PLANT_VITAMIN_B6|PYRIDOXINE|PYRIDOXAL|PYRIDOXAMINE_METABOLISM	PLANT_VITAMIN_B6|PYRIDOXINE|PYRIDOXAL|PYRIDOXAMINE_BIOSYNTHESIS	ydbC->PGPT0009140	9
PLANT_VITAMIN_B9|FOLATE_METABOLISM	PLANT_VITAMIN_B9|FOLATE_BIOSYNTHESIS	fmt->PGPT0008125	1
PLANT_VITAMIN_B9|FOLATE_METABOLISM	PLANT_VITAMIN_B9|FOLATE_BIOSYNTHESIS	folB->PGPT0007905	1
PLANT_VITAMIN_B9|FOLATE_METABOLISM	PLANT_VITAMIN_B9|FOLATE_BIOSYNTHESIS	folC->PGPT0007975	1
PLANT_VITAMIN_B9|FOLATE_METABOLISM	PLANT_VITAMIN_B9|FOLATE_BIOSYNTHESIS	folD->PGPT0008075	1
PLANT_VITAMIN_B9|FOLATE_METABOLISM	PLANT_VITAMIN_B9|FOLATE_BIOSYNTHESIS	folE->PGPT0007875	1
PLANT_VITAMIN_B9|FOLATE_METABOLISM	PLANT_VITAMIN_B9|FOLATE_BIOSYNTHESIS	folK->PGPT0007910	1
PLANT_VITAMIN_B9|FOLATE_METABOLISM	PLANT_VITAMIN_B9|FOLATE_BIOSYNTHESIS	folP->PGPT0007915	2
PLANT_VITAMIN_B9|FOLATE_METABOLISM	PLANT_VITAMIN_B9|FOLATE_BIOSYNTHESIS	gcvT->PGPT0008130	2
PLANT_VITAMIN_B9|FOLATE_METABOLISM	PLANT_VITAMIN_B9|FOLATE_BIOSYNTHESIS	glyA->PGPT0008090	2
PLANT_VITAMIN_B9|FOLATE_METABOLISM	PLANT_VITAMIN_B9|FOLATE_BIOSYNTHESIS	metF->PGPT0008160	1
PLANT_VITAMIN_B9|FOLATE_METABOLISM	PLANT_VITAMIN_B9|FOLATE_BIOSYNTHESIS	metH->PGPT0008135	1
PLANT_VITAMIN_B9|FOLATE_METABOLISM	PLANT_VITAMIN_B9|FOLATE_BIOSYNTHESIS	pabA->PGPT0008000	1
PLANT_VITAMIN_B9|FOLATE_METABOLISM	PLANT_VITAMIN_B9|FOLATE_BIOSYNTHESIS	pabBC->PGPT0008015	1
PLANT_VITAMIN_B9|FOLATE_METABOLISM	PLANT_VITAMIN_B9|FOLATE_BIOSYNTHESIS	pabC->PGPT0008020	1
PLANT_VITAMIN_B9|FOLATE_METABOLISM	PLANT_VITAMIN_B9|FOLATE_BIOSYNTHESIS	phoD->PGPT0002575	1
PLANT_VITAMIN_B9|FOLATE_METABOLISM	PLANT_VITAMIN_B9|FOLATE_BIOSYNTHESIS	purH->PGPT0008110	1
PLANT_VITAMIN_B9|FOLATE_METABOLISM	PLANT_VITAMIN_B9|FOLATE_BIOSYNTHESIS	purN->PGPT0008095	1
PLANT_VITAMIN_B9|FOLATE_METABOLISM	PLANT_VITAMIN_B9|FOLATE_BIOSYNTHESIS	purU->PGPT0008155	1
PLANT_VITAMIN_B9|FOLATE_METABOLISM	PLANT_VITAMIN_B9|FOLATE_BIOSYNTHESIS	ribA->PGPT0007985	1
PLANT_VITAMIN_B9|FOLATE_METABOLISM	PLANT_VITAMIN_B9|FOLATE_BIOSYNTHESIS	ribBA->PGPT0007990	1
PLANT_VITAMIN_B9|FOLATE_METABOLISM	PLANT_VITAMIN_B9|FOLATE_BIOSYNTHESIS	thyX|thy1->PGPT0008150	1
PLANT_VITAMIN_B9|FOLATE_METABOLISM	PLANT_VITAMIN_B9|FOLATE_BIOSYNTHESIS	ygfA|fthC|yqgN|folN->PGPT0008170	1
PLANT_VITAMIN_C|ASCORBIC_ACID_METABOLISM	PLANT_VITAMIN_C|ASCORBIC_ACID_BIOSYNTHESIS	GULO_like->PGPT0009350	2
PLANT_VITAMIN_C|ASCORBIC_ACID_METABOLISM	PLANT_VITAMIN_C|ASCORBIC_ACID_BIOSYNTHESIS	dkgA->PGPT0001320	2
PLANT_VITAMIN_E_METABOLISM	PLANT_VITAMIN_E_BIOSYNTHESIS	hppD->PGPT0009480	1
PLANT_VITAMIN_K_METABOLISM	PLANT_VITAMIN_K_BIOSYNTHESIS	menC->PGPT0009375	1
PLANT_VITAMIN_K_METABOLISM	PLANT_VITAMIN_K_BIOSYNTHESIS	menH->PGPT0009370	2
PLANT_VITAMIN_K_METABOLISM	PLANT_VITAMIN_K_BIOSYNTHESIS	menI|ydiI|ydiL|ydiI|ybdB->PGPT0001845	2
PLANT_VITAMIN_K_METABOLISM	PLANT_VITAMIN_K_BIOSYNTHESIS	mqnA->PGPT0009415	1
PLANT_VITAMIN_K_METABOLISM	PLANT_VITAMIN_K_BIOSYNTHESIS	mqnB->PGPT0009435	1
PLANT_VITAMIN_K_METABOLISM	PLANT_VITAMIN_K_BIOSYNTHESIS	mqnC->PGPT0009445	1
PLANT_VITAMIN_K_METABOLISM	PLANT_VITAMIN_K_BIOSYNTHESIS	mqnD->PGPT0009450	1
PLANT_VITAMIN_K_METABOLISM	PLANT_VITAMIN_K_BIOSYNTHESIS	mqnE->PGPT0009420	1
PLANT_VITAMIN_RELATED_HEME_METABOLISM	PLANT_VITAMIN-HEME|SIRO-BIOSYNTHESIS	ahbC->PGPT0008510	1
PLANT_VITAMIN_RELATED_HEME_METABOLISM	PLANT_VITAMIN-HEME|SIRO-BIOSYNTHESIS	cobA_hemD->PGPT0003670	1
PLANT_VITAMIN_RELATED_HEME_METABOLISM	PLANT_VITAMIN-HEME|SIRO-BIOSYNTHESIS	ctaB|cyoE->PGPT0008520	2
PLANT_VITAMIN_RELATED_HEME_METABOLISM	PLANT_VITAMIN-HEME|SIRO-BIOSYNTHESIS	cysG->PGPT0003690	1
PLANT_VITAMIN_RELATED_HEME_METABOLISM	PLANT_VITAMIN-HEME|SIRO-BIOSYNTHESIS	gltX->PGPT0008460	1
PLANT_VITAMIN_RELATED_HEME_METABOLISM	PLANT_VITAMIN-HEME|SIRO-BIOSYNTHESIS	hemA->PGPT0003650	2
PLANT_VITAMIN_RELATED_HEME_METABOLISM	PLANT_VITAMIN-HEME|SIRO-BIOSYNTHESIS	hemB->PGPT0003655	1
PLANT_VITAMIN_RELATED_HEME_METABOLISM	PLANT_VITAMIN-HEME|SIRO-BIOSYNTHESIS	hemC->PGPT0003660	1
PLANT_VITAMIN_RELATED_HEME_METABOLISM	PLANT_VITAMIN-HEME|SIRO-BIOSYNTHESIS	hemD->PGPT0003665	1
PLANT_VITAMIN_RELATED_HEME_METABOLISM	PLANT_VITAMIN-HEME|SIRO-BIOSYNTHESIS	hemE->PGPT0008465	1
PLANT_VITAMIN_RELATED_HEME_METABOLISM	PLANT_VITAMIN-HEME|SIRO-BIOSYNTHESIS	hemH|ywfI->PGPT0008485	1
PLANT_VITAMIN_RELATED_HEME_METABOLISM	PLANT_VITAMIN-HEME|SIRO-BIOSYNTHESIS	hemL->PGPT0003680	1
PLANT_VITAMIN_RELATED_HEME_METABOLISM	PLANT_VITAMIN-HEME|SIRO-BIOSYNTHESIS	hemN|hemZ->PGPT0003200	1
PLANT_VITAMIN_RELATED_HEME_METABOLISM	PLANT_VITAMIN-HEME|SIRO-BIOSYNTHESIS	hemQ->PGPT0008490	1
PLANT_VITAMIN_RELATED_HEME_METABOLISM	PLANT_VITAMIN-HEME|SIRO-BIOSYNTHESIS	hemY->PGPT0008475	1
PLANT_VITAMIN_RESTORAGE-LIPOIC_ACID	PLANT_VITAMIN_RESTORAGE-LIPOIC_ACID_BIOSYNTHESIS	lipA->PGPT0003935	1
B. INDIRECT_EFFECTS
I.COLONIZING_PLANT_SYSTEM
1. COLONIZATION-ADAPTION_TO_PLANT_IMMUNE_SYSTEM
ADAPTION_TO_PIS-GALLATE|TANNINE_DEGRADATION	ADAPTION_TO_PIS-GALLATE_DEGRADATION_PATHWAY	ligK|galC->PGPT0002085	1
ADAPTION_TO_PIS-GENERAL_HYDROXYBENZOIC_ACID_DEGRADATION	ADAPTION_TO_PIS-GENERAL_HYDROXYBENZOIC_ACID_DEGRADATION_PATHWAY	hcrC|hbaB->PGPT0005085	1
ADAPTION_TO_PIS-INHIBITION_OF_SALICYLIC_ACID|JASMONIC_ACID	ADAPTION_TO_PIS-REGULATION_BY_Nod_FACTORS	nodC->PGPT0015260	1
ADAPTION_TO_PIS-INHIBITION_OF_SALICYLIC_ACID|JASMONIC_ACID	ADAPTION_TO_PIS-SALICYLIC_ACID_DEGRADATION	bsdA->PGPT0019770	1
ADAPTION_TO_PIS-INHIBITION_OF_SALICYLIC_ACID|JASMONIC_ACID	ADAPTION_TO_PIS-SALICYLIC_ACID_DEGRADATION	ubiX|bsdB->PGPT0009565	1
ADAPTION_TO_PIS-PLANT_3-NITROPROPIONATE|3-NPA_RESISTANCE	ADAPTION_TO_PIS-3-NITROPROPIONATE|3-NPA_DETOXIFICATION	ncd2|npd|pnoA->PGPT0006800	3
ADAPTION_TO_PIS-PLANT_CINNAMATE_DEGRADATION	ADAPTION_TO_PIS-CA_DEGRADATION-ACETALDEHYDE_PATHWAY	hcaC->PGPT0019745	3
ADAPTION_TO_PIS-PLANT_CINNAMATE_DEGRADATION	ADAPTION_TO_PIS-CA_DEGRADATION-ACETALDEHYDE_PATHWAY	hcaD|cndC1->PGPT0019730	3
ADAPTION_TO_PIS-PLANT_CINNAMATE_DEGRADATION	ADAPTION_TO_PIS-CA_DEGRADATION-ACETALDEHYDE_PATHWAY	mhpB->PGPT0019760	2
ADAPTION_TO_PIS-PLANT_CINNAMATE_DEGRADATION	ADAPTION_TO_PIS-CA_DEGRADATION-ACETALDEHYDE_PATHWAY	mhpC->PGPT0019765	1
ADAPTION_TO_PIS-PLANT_HYDROXYCINNAMIC_ACID_RESISTANCE	ADAPTION_TO_PIS-HCA_DEGRADATION-VANILLIN_INTERMEDIEATE	paaF|echA->PGPT0001860	15
ADAPTION_TO_PIS-PLANT_HYDROXYCINNAMIC_ACID_RESISTANCE	ADAPTION_TO_PIS-PROTOCATECHUIC_ACID_DEGRADATION	pcaC->PGPT0005005	5
ADAPTION_TO_PIS-PLANT_HYDROXYCINNAMIC_ACID_RESISTANCE	ADAPTION_TO_PIS-PROTOCATECHUIC_ACID_DEGRADATION	pcaD|catD->PGPT0004995	4
ADAPTION_TO_PIS-PLANT_LIPOIC_ACID_INTERFERRENCE	PLANT_LIPOIC_ACID_BIOSYNTHESIS	lipA->PGPT0003935	1
2. COLONIZATION-MOTILITY|CHEMOTAXIS
CHEMOTAXIS_PROTEINS	CHEMOTAXIS_RELATED_PROTEINS	dnaA->PGPT0014800	1
CHEMOTAXIS_PROTEINS	CHEMOTAXIS_TOWARDS_SUGARS	rbsB->PGPT0015740	2
MOTILITY-FLAGELLAR_ASSEMBLY	MOTILITY-FLAGELLUM_C-RING	fliG->PGPT0015400	1
MOTILITY-FLAGELLAR_ASSEMBLY	MOTILITY-FLAGELLUM_C-RING	fliM->PGPT0015405	1
MOTILITY-FLAGELLAR_ASSEMBLY	MOTILITY-FLAGELLUM_C-RING	fliN|lfiN|fliNY|cheC|cheD->PGPT0015410	1
MOTILITY-FLAGELLAR_ASSEMBLY	MOTILITY-FLAGELLUM_MOTOR|SWITCH	motA->PGPT0015370	1
MOTILITY-FLAGELLAR_ASSEMBLY	MOTILITY-FLAGELLUM_MOTOR|SWITCH	motB->PGPT0015375	1
MOTILITY-FLAGELLAR_ASSEMBLY	MOTILITY-FLAGELLUM_M|S|P|L-RINGS	fliF->PGPT0015430	1
MOTILITY-FLAGELLAR_ASSEMBLY	MOTILITY-FLAGELLUM_ROD|HOOK|FILAMENT	flgB->PGPT0015470	1
MOTILITY-FLAGELLAR_ASSEMBLY	MOTILITY-FLAGELLUM_ROD|HOOK|FILAMENT	flgC->PGPT0015475	1
MOTILITY-FLAGELLAR_ASSEMBLY	MOTILITY-FLAGELLUM_ROD|HOOK|FILAMENT	flgD->PGPT0015480	1
MOTILITY-FLAGELLAR_ASSEMBLY	MOTILITY-FLAGELLUM_ROD|HOOK|FILAMENT	flgE->PGPT0015485	1
MOTILITY-FLAGELLAR_ASSEMBLY	MOTILITY-FLAGELLUM_ROD|HOOK|FILAMENT	flgK->PGPT0015195	1
MOTILITY-FLAGELLAR_ASSEMBLY	MOTILITY-FLAGELLUM_ROD|HOOK|FILAMENT	flgL->PGPT0015505	1
MOTILITY-FLAGELLAR_ASSEMBLY	MOTILITY-FLAGELLUM_ROD|HOOK|FILAMENT	fliC|laf1|lafA|fla1|hag->PGPT0015190	1
MOTILITY-FLAGELLAR_ASSEMBLY	MOTILITY-FLAGELLUM_ROD|HOOK|FILAMENT	fliD|flaB->PGPT0015200	1
MOTILITY-FLAGELLAR_ASSEMBLY	MOTILITY-FLAGELLUM_TYPE-III_SECRETION	flhA|lfhA|fhiA|rhcV->PGPT0015320	1
MOTILITY-FLAGELLAR_ASSEMBLY	MOTILITY-FLAGELLUM_TYPE-III_SECRETION	flhB->PGPT0015325	1
MOTILITY-FLAGELLAR_ASSEMBLY	MOTILITY-FLAGELLUM_TYPE-III_SECRETION	fliH->PGPT0015335	1
MOTILITY-FLAGELLAR_ASSEMBLY	MOTILITY-FLAGELLUM_TYPE-III_SECRETION	fliI|lgiI->PGPT0015340	1
MOTILITY-FLAGELLAR_ASSEMBLY	MOTILITY-FLAGELLUM_TYPE-III_SECRETION	fliOZ->PGPT0015345	1
MOTILITY-FLAGELLAR_ASSEMBLY	MOTILITY-FLAGELLUM_TYPE-III_SECRETION	fliQ|lfiQ->PGPT0015355	1
MOTILITY-FLAGELLAR_ASSEMBLY	MOTILITY-FLAGELLUM_TYPE-III_SECRETION	fliR|lfiR->PGPT0015360	1
MOTILITY-FLAGELLUM_CONTROL	MOTILITY-FLAGELLUM_CHAPERONES	fliS->PGPT0015620	1
MOTILITY-FLAGELLUM_CONTROL	MOTILITY-FLAGELLUM_REGULATION	dnaA->PGPT0014800	1
MOTILITY-PILUS|FIMBRIAE_SYSTEM	MOTILITY-PILUS_SYSTEM	cpaF->PGPT0016025	2
MOTILITY-PILUS|FIMBRIAE_SYSTEM	MOTILITY-PILUS_SYSTEM	dnaA->PGPT0014800	1
MOTILITY-PILUS|FIMBRIAE_SYSTEM	MOTILITY-PILUS_SYSTEM	pilA->PGPT0015905	1
MOTILITY-PILUS|FIMBRIAE_SYSTEM	MOTILITY-PILUS_SYSTEM	pilB->PGPT0015915	1
MOTILITY-PILUS|FIMBRIAE_SYSTEM	MOTILITY-PILUS_SYSTEM	pilC->PGPT0015920	1
MOTILITY-PILUS|FIMBRIAE_SYSTEM	MOTILITY-PILUS_SYSTEM	pilD->PGPT0015925	1
MOTILITY-PILUS|FIMBRIAE_SYSTEM	MOTILITY-PILUS_SYSTEM	pilM->PGPT0015945	1
MOTILITY-PILUS|FIMBRIAE_SYSTEM	MOTILITY-PILUS_SYSTEM	rseP->PGPT0011685	1
MOTILITY-PILUS|FIMBRIAE_SYSTEM	MOTILITY-PILUS_SYSTEM-TWITCHING_MOTILITY	pilT->PGPT0015875	1
MOTILITY-PILUS|FIMBRIAE_SYSTEM	MOTILITY-TYPE_IVa_PILUS_HOMOLOGOUS_SYSTEM	yggT|ylmG->PGPT0013730	1
OTHER_MOTILITY_REGULATING_FUNCTIONS	MOTILITY-QUORUMSENSING_RELATED_REGULATION	sylA->PGPT0016255	4
OTHER_MOTILITY_REGULATING_FUNCTIONS	MOTILITY-SWARMING_REGULATOR	efp->PGPT0016205	1
OTHER_MOTILITY_REGULATING_FUNCTIONS	MOTILITY-SWARMING_REGULATOR	ycdX->PGPT0016200	1
OTHER_MOTILITY_REGULATING_FUNCTIONS	MOTILITY-TEMPERATURE_DEPENDENT_REGULATION	hosA->PGPT0016185	1
OTHER_MOTILITY_REGULATING_FUNCTIONS	OTHER_MOTILITY_REGULATION	sigM|rpoE->PGPT0015025	1
3. COLONIZATION-PLANT_CELL_WALL|MEMBRANE_DEGRADATION
PLANT_DEGRADATIVE_GLYCOSIDASES|GLYCOSYLHYDROLASES	PLANT_DEGRADATIVE_GS|GH-AMYLASE	ISA|treX->PGPT0019225	2
PLANT_DEGRADATIVE_GLYCOSIDASES|GLYCOSYLHYDROLASES	PLANT_DEGRADATIVE_GS|GH-AMYLASE	amyA|malS->PGPT0018575	1
PLANT_DEGRADATIVE_GLYCOSIDASES|GLYCOSYLHYDROLASES	PLANT_DEGRADATIVE_GS|GH-AMYLASE	treS->PGPT0014120	2
PLANT_DEGRADATIVE_GLYCOSIDASES|GLYCOSYLHYDROLASES	PLANT_DEGRADATIVE_GS|GH-CARRAGEENASE	celF|licH|chbF->PGPT0019105	1
PLANT_DEGRADATIVE_GLYCOSIDASES|GLYCOSYLHYDROLASES	PLANT_DEGRADATIVE_GS|GH-GLUCOAMYLASE_LIKE	glucoamylase_like->PGPT0018651	1
PLANT_DEGRADATIVE_GLYCOSIDASES|GLYCOSYLHYDROLASES	PLANT_DEGRADATIVE_GS|GH-GLUCOSAMINIDASE	csxA->PGPT0019000	1
PLANT_DEGRADATIVE_GLYCOSIDASES|GLYCOSYLHYDROLASES	PLANT_DEGRADATIVE_GS|GH-GLUCOSIDASE	bglB->PGPT0019165	1
PLANT_DEGRADATIVE_GLYCOSIDASES|GLYCOSYLHYDROLASES	PLANT_DEGRADATIVE_GS|GH-GLUCOSIDASE	bglX->PGPT0019110	3
PLANT_DEGRADATIVE_GLYCOSIDASES|GLYCOSYLHYDROLASES	PLANT_DEGRADATIVE_GS|GH-GLUCOSIDASE	cga->PGPT0019130	1
PLANT_DEGRADATIVE_GLYCOSIDASES|GLYCOSYLHYDROLASES	PLANT_DEGRADATIVE_GS|GH-TREHALASE	EC_3_2_1_28|alpha_trehalase->PGPT0014070	2
PLANT_LIGNIN_DEGRADATION|LIGNINASES	PLANT_LIGNIN_DEGRADATION-DEHYDROGENASE_ACTIVITY	feaB->PGPT0006035	1
PLANT_MEMBRANE_LIPID_DEGRADATION	PLANT_PHOPSHO-|LIPID_DEGRADATION	plc->PGPT0023510	4
PLANT_MEMBRANE_LIPID_DEGRADATION	PLANT_PHOPSHO-|LIPID_DEGRADATION	pldB->PGPT0023520	1
4. COLONIZATION-PLANT_DERIVED_SUBSTRATE_USAGE
PLANT_DERIVED_ACROBIC_ACID|VITAMIN_C_UTILIZATION	PLANT_DERIVED_VITAMIN_C_UTILIZATION	araD|ulaF|sgaE|sgbE->PGPT0017420	1
PLANT_DERIVED_ACROBIC_ACID|VITAMIN_C_UTILIZATION	PLANT_DERIVED_VITAMIN_C_UTILIZATION	ulaG->PGPT0019580	1
PLANT_DERIVED_AMINE_USAGE	PLANT_DERIVED_PUTRESCINE_DEGRADATION	aldH|dhaS->PGPT0006875	16
PLANT_DERIVED_AMINE_USAGE	PLANT_DERIVED_PUTRESCINE_DEGRADATION	puuB|ordL->PGPT0007637	2
PLANT_DERIVED_AMINE_USAGE	PLANT_DERIVED_PUTRESCINE_DEGRADATION	puuR->PGPT0019781	1
PLANT_DERIVED_AMINE_USAGE	PLANT_DERIVED_PUTRESCINE_DEGRADATION	spuC->PGPT0007865	2
PLANT_DERIVED_AMINO_ACID_DEPENDENT_PATHWAYS	PLANT_DERIVED_OPINE_METABOLISM	iolI->PGPT0018495	2
PLANT_DERIVED_AMINO_ACID_DEPENDENT_PATHWAYS	PLANT_DERIVED_OPINE_METABOLISM	iolW->PGPT0018530	1
PLANT_DERIVED_AMINO_ACID_DEPENDENT_PATHWAYS	PLANT_DERIVED_OPINE_METABOLISM	mocR->PGPT0016790	2
PLANT_DERIVED_AMINO_ACID_DEPENDENT_PATHWAYS	PLANT_DERIVED_OPINE_METABOLISM	putative_saccharopine_dehydrogenase->PGPT0020900	3
PLANT_DERIVED_AMINO_ACID_DEPENDENT_PATHWAYS	PLANT_DERIVED_PEPTIDE_METABOLISM	PREP->PGPT0020970	1
PLANT_DERIVED_AMINO_ACID_DEPENDENT_PATHWAYS	PLANT_DERIVED_PEPTIDE_METABOLISM	acdP->PGPT0020950	3
PLANT_DERIVED_AMINO_ACID_DEPENDENT_PATHWAYS	PLANT_DERIVED_PEPTIDE_METABOLISM	ddpA|ABC_PE_S->PGPT0004430	5
PLANT_DERIVED_AMINO_ACID_DEPENDENT_PATHWAYS	PLANT_DERIVED_PEPTIDE_METABOLISM	ddpB|appB->PGPT0004445	5
PLANT_DERIVED_AMINO_ACID_DEPENDENT_PATHWAYS	PLANT_DERIVED_PEPTIDE_METABOLISM	ddpC|appC->PGPT0004450	5
PLANT_DERIVED_AMINO_ACID_DEPENDENT_PATHWAYS	PLANT_DERIVED_PEPTIDE_METABOLISM	ddpD->PGPT0004435	2
PLANT_DERIVED_AMINO_ACID_DEPENDENT_PATHWAYS	PLANT_DERIVED_PEPTIDE_METABOLISM	ddpF->PGPT0004440	4
PLANT_DERIVED_AMINO_ACID_DEPENDENT_PATHWAYS	PLANT_DERIVED_PEPTIDE_METABOLISM	map->PGPT0020010	3
PLANT_DERIVED_AMINO_ACID_DEPENDENT_PATHWAYS	PLANT_DERIVED_PEPTIDE_METABOLISM	opaA|pepQ->PGPT0006760	1
PLANT_DERIVED_AMINO_ACID_DEPENDENT_PATHWAYS	PLANT_DERIVED_PEPTIDE_METABOLISM	oppF->PGPT0021035	1
PLANT_DERIVED_AMINO_ACID_DEPENDENT_PATHWAYS	PLANT_DERIVED_PEPTIDE_METABOLISM	pepD->PGPT0021000	3
PLANT_DERIVED_AMINO_ACID_DEPENDENT_PATHWAYS	PLANT_DERIVED_PEPTIDE_METABOLISM	pepP->PGPT0006770	1
PLANT_DERIVED_AMINO_ACID_DEPENDENT_PATHWAYS	PLANT_DERIVED_PEPTIDE_METABOLISM	pepT->PGPT0020915	1
PLANT_DERIVED_AMINO_ACID_DEPENDENT_PATHWAYS	PLANT_DERIVED_PEPTIDE_METABOLISM	ptrB->PGPT0020980	1
PLANT_DERIVED_AMINO_ACID_TRANSPORT	PLANT_DERIVED_ARGININE_TRANSPORT	artR|artM->PGPT0020555	1
PLANT_DERIVED_AMINO_ACID_TRANSPORT	PLANT_DERIVED_BRANCHED-CHAIN_AMINO_ACID_TRANSPORT	livF->PGPT0020785	7
PLANT_DERIVED_AMINO_ACID_TRANSPORT	PLANT_DERIVED_BRANCHED-CHAIN_AMINO_ACID_TRANSPORT	livG->PGPT0020780	2
PLANT_DERIVED_AMINO_ACID_TRANSPORT	PLANT_DERIVED_BRANCHED-CHAIN_AMINO_ACID_TRANSPORT	livH->PGPT0020770	2
PLANT_DERIVED_AMINO_ACID_TRANSPORT	PLANT_DERIVED_BRANCHED-CHAIN_AMINO_ACID_TRANSPORT	livK->PGPT0020765	20
PLANT_DERIVED_AMINO_ACID_TRANSPORT	PLANT_DERIVED_BRANCHED-CHAIN_AMINO_ACID_TRANSPORT	livM->PGPT0020775	2
PLANT_DERIVED_AMINO_ACID_TRANSPORT	PLANT_DERIVED_GENERAL_AMINO_ACID_TRANSPORT	TC_APA|yhdG->PGPT0020810	3
PLANT_DERIVED_AMINO_ACID_TRANSPORT	PLANT_DERIVED_HISTIDINE_TRANSPORT	artR|artM->PGPT0020555	1
PLANT_DERIVED_AMINO_ACID_TRANSPORT	PLANT_DERIVED_LYSINE_TRANSPORT	artR|artM->PGPT0020555	1
PLANT_DERIVED_AMINO_ACID_TRANSPORT	PLANT_DERIVED_METHIONINE_TRANSPORT	metN->PGPT0020520	1
PLANT_DERIVED_AMINO_ACID_TRANSPORT	PLANT_DERIVED_POLAR_AMINO_ACID_TRANSPORT	ABC_PA_A->PGPT0020790	2
PLANT_DERIVED_AMINO_ACID_TRANSPORT	PLANT_DERIVED_POLAR_AMINO_ACID_TRANSPORT	ABC_PA_P->PGPT0020795	4
PLANT_DERIVED_AMINO_ACID_TRANSPORT	PLANT_DERIVED_POLAR_AMINO_ACID_TRANSPORT	ABC_PA_S->PGPT0020800	3
PLANT_DERIVED_AMINO_ACID_TRANSPORT	PLANT_DERIVED_POLAR_AMINO_ACID_TRANSPORT	artR|artM->PGPT0020555	1
PLANT_DERIVED_AMINO_ACID_UTILIZATION	PLANT_DERIVED_ALANINE_DEGRADATION	ala->PGPT0020065	1
PLANT_DERIVED_AMINO_ACID_UTILIZATION	PLANT_DERIVED_ALANINE_DEGRADATION	alaA->PGPT0001880	1
PLANT_DERIVED_AMINO_ACID_UTILIZATION	PLANT_DERIVED_ALANINE_DEGRADATION	ald->PGPT0020070	1
PLANT_DERIVED_AMINO_ACID_UTILIZATION	PLANT_DERIVED_ALANINE_DEGRADATION	alr->PGPT0020040	1
PLANT_DERIVED_AMINO_ACID_UTILIZATION	PLANT_DERIVED_ALANINE_DEGRADATION	ddl->PGPT0020050	1
PLANT_DERIVED_AMINO_ACID_UTILIZATION	PLANT_DERIVED_ARGININE_DEGRADATION	adiA->PGPT0012235	1
PLANT_DERIVED_AMINO_ACID_UTILIZATION	PLANT_DERIVED_ARGININE_DEGRADATION	arcB|argF|argI->PGPT0020080	1
PLANT_DERIVED_AMINO_ACID_UTILIZATION	PLANT_DERIVED_ARGININE_DEGRADATION	arcC->PGPT0020085	2
PLANT_DERIVED_AMINO_ACID_UTILIZATION	PLANT_DERIVED_ARGININE_DEGRADATION	rocF->PGPT0020100	1
PLANT_DERIVED_AMINO_ACID_UTILIZATION	PLANT_DERIVED_ASPARAGINE_DEGRADATION	asnB->PGPT0020150	1
PLANT_DERIVED_AMINO_ACID_UTILIZATION	PLANT_DERIVED_ASPARTATE_DEGRADATION	argG->PGPT0020130	1
PLANT_DERIVED_AMINO_ACID_UTILIZATION	PLANT_DERIVED_ASPARTATE_DEGRADATION	asnB->PGPT0020150	1
PLANT_DERIVED_AMINO_ACID_UTILIZATION	PLANT_DERIVED_ASPARTATE_DEGRADATION	aspB->PGPT0020110	1
PLANT_DERIVED_AMINO_ACID_UTILIZATION	PLANT_DERIVED_ASPARTATE_DEGRADATION	dthadh->PGPT0020170	1
PLANT_DERIVED_AMINO_ACID_UTILIZATION	PLANT_DERIVED_ASPARTATE_DEGRADATION	hom->PGPT0020155	1
PLANT_DERIVED_AMINO_ACID_UTILIZATION	PLANT_DERIVED_ASPARTATE_DEGRADATION	lysC->PGPT0014040	1
PLANT_DERIVED_AMINO_ACID_UTILIZATION	PLANT_DERIVED_ASPARTATE_DEGRADATION	nadB->PGPT0013355	2
PLANT_DERIVED_AMINO_ACID_UTILIZATION	PLANT_DERIVED_ASPARTATE_DEGRADATION	panD->PGPT0008890	1
PLANT_DERIVED_AMINO_ACID_UTILIZATION	PLANT_DERIVED_ASPARTATE_DEGRADATION	purA->PGPT0020140	1
PLANT_DERIVED_AMINO_ACID_UTILIZATION	PLANT_DERIVED_CYSTEINE_DEGRADATION|CONVERSION	aspB->PGPT0020110	1
PLANT_DERIVED_AMINO_ACID_UTILIZATION	PLANT_DERIVED_CYSTEINE_DEGRADATION|CONVERSION	cysK->PGPT0002810	1
PLANT_DERIVED_AMINO_ACID_UTILIZATION	PLANT_DERIVED_CYSTEINE_DEGRADATION|CONVERSION	cysK2->PGPT0002815	1
PLANT_DERIVED_AMINO_ACID_UTILIZATION	PLANT_DERIVED_CYSTEINE_DEGRADATION|CONVERSION	metB|met|cysA->PGPT0001980	2
PLANT_DERIVED_AMINO_ACID_UTILIZATION	PLANT_DERIVED_CYSTEINE_DEGRADATION|CONVERSION	metC->PGPT0001995	1
PLANT_DERIVED_AMINO_ACID_UTILIZATION	PLANT_DERIVED_CYSTEINE_DEGRADATION|CONVERSION	nifS|iscS->PGPT0000065	2
PLANT_DERIVED_AMINO_ACID_UTILIZATION	PLANT_DERIVED_CYSTEINE_DEGRADATION|CONVERSION	sseA->PGPT0002045	2
PLANT_DERIVED_AMINO_ACID_UTILIZATION	PLANT_DERIVED_CYSTEINE_DEGRADATION|CONVERSION	sufS->PGPT0020195	3
PLANT_DERIVED_AMINO_ACID_UTILIZATION	PLANT_DERIVED_GLUTAMATE_DEGRADATION|CONVERSION	gadA|gadB->PGPT0007630	1
PLANT_DERIVED_AMINO_ACID_UTILIZATION	PLANT_DERIVED_GLUTAMATE_DEGRADATION|CONVERSION	gdhA->PGPT0000690	1
PLANT_DERIVED_AMINO_ACID_UTILIZATION	PLANT_DERIVED_GLUTAMATE_DEGRADATION|CONVERSION	glnA->PGPT0000645	3
PLANT_DERIVED_AMINO_ACID_UTILIZATION	PLANT_DERIVED_GLUTAMATE_DEGRADATION|CONVERSION	murI->PGPT0020200	1
PLANT_DERIVED_AMINO_ACID_UTILIZATION	PLANT_DERIVED_GLUTAMATE_DEGRADATION|CONVERSION	putA->PGPT0020210	1
PLANT_DERIVED_AMINO_ACID_UTILIZATION	PLANT_DERIVED_GLUTAMINE_DEGRADATION	glmS|nodM->PGPT0017630	3
PLANT_DERIVED_AMINO_ACID_UTILIZATION	PLANT_DERIVED_GLUTAMINE_DEGRADATION	glsA->PGPT0020215	1
PLANT_DERIVED_AMINO_ACID_UTILIZATION	PLANT_DERIVED_GLUTAMINE_DEGRADATION	gltB->PGPT0000635	1
PLANT_DERIVED_AMINO_ACID_UTILIZATION	PLANT_DERIVED_GLUTAMINE_DEGRADATION	gltD->PGPT0000640	1
PLANT_DERIVED_AMINO_ACID_UTILIZATION	PLANT_DERIVED_GLUTAMINE_DEGRADATION	purF->PGPT0020225	1
PLANT_DERIVED_AMINO_ACID_UTILIZATION	PLANT_DERIVED_GLUTAMINE_DEGRADATION	purQ->PGPT0020220	1
PLANT_DERIVED_AMINO_ACID_UTILIZATION	PLANT_DERIVED_GLYCINE_DEGRADATION	gcvP->PGPT0020480	1
PLANT_DERIVED_AMINO_ACID_UTILIZATION	PLANT_DERIVED_GLYCINE_DEGRADATION	gcvT->PGPT0008130	2
PLANT_DERIVED_AMINO_ACID_UTILIZATION	PLANT_DERIVED_GLYCINE_DEGRADATION	glyA->PGPT0008090	2
PLANT_DERIVED_AMINO_ACID_UTILIZATION	PLANT_DERIVED_GLYCINE_DEGRADATION	kbl->PGPT0020495	1
PLANT_DERIVED_AMINO_ACID_UTILIZATION	PLANT_DERIVED_GLYCINE_DEGRADATION	lpdA->PGPT0020470	1
PLANT_DERIVED_AMINO_ACID_UTILIZATION	PLANT_DERIVED_GLYCINE_DEGRADATION	ltaE->PGPT0020465	1
PLANT_DERIVED_AMINO_ACID_UTILIZATION	PLANT_DERIVED_GLYCINE_DEGRADATION	thiG->PGPT0008965	1
PLANT_DERIVED_AMINO_ACID_UTILIZATION	PLANT_DERIVED_GLYCINE_DEGRADATION	thiO->PGPT0008955	1
PLANT_DERIVED_AMINO_ACID_UTILIZATION	PLANT_DERIVED_HISTIDINE_DEGRADATION	hutF->PGPT0020245	1
PLANT_DERIVED_AMINO_ACID_UTILIZATION	PLANT_DERIVED_HISTIDINE_DEGRADATION	hutH->PGPT0020230	2
PLANT_DERIVED_AMINO_ACID_UTILIZATION	PLANT_DERIVED_HISTIDINE_DEGRADATION	hutI->PGPT0020235	2
PLANT_DERIVED_AMINO_ACID_UTILIZATION	PLANT_DERIVED_HISTIDINE_DEGRADATION	hutU->PGPT0020250	1
PLANT_DERIVED_AMINO_ACID_UTILIZATION	PLANT_DERIVED_LEUCINE_DEGRADATION	bkdA1->PGPT0008861	2
PLANT_DERIVED_AMINO_ACID_UTILIZATION	PLANT_DERIVED_LEUCINE_DEGRADATION	bkdA2|bfmBAB->PGPT0008862	2
PLANT_DERIVED_AMINO_ACID_UTILIZATION	PLANT_DERIVED_LEUCINE_DEGRADATION	ilvE->PGPT0008860	1
PLANT_DERIVED_AMINO_ACID_UTILIZATION	PLANT_DERIVED_LEUCINE_DEGRADATION	ldh|leu->PGPT0020320	1
PLANT_DERIVED_AMINO_ACID_UTILIZATION	PLANT_DERIVED_LYSINE_DEGRADATION	kce->PGPT0020344	1
PLANT_DERIVED_AMINO_ACID_UTILIZATION	PLANT_DERIVED_METHIONINE_DEGRADATION	cbs->PGPT0020005	1
PLANT_DERIVED_AMINO_ACID_UTILIZATION	PLANT_DERIVED_METHIONINE_DEGRADATION	map->PGPT0020010	3
PLANT_DERIVED_AMINO_ACID_UTILIZATION	PLANT_DERIVED_METHIONINE_DEGRADATION	metK->PGPT0020000	1
PLANT_DERIVED_AMINO_ACID_UTILIZATION	PLANT_DERIVED_METHIONINE_DEGRADATION	ridA|tdcF->PGPT0020030	1
PLANT_DERIVED_AMINO_ACID_UTILIZATION	PLANT_DERIVED_METHIONINE_DEGRADATION	ybdL->PGPT0020025	1
PLANT_DERIVED_AMINO_ACID_UTILIZATION	PLANT_DERIVED_PHENYLALANINE_DEGRADATION	aaaT->PGPT0020290	1
PLANT_DERIVED_AMINO_ACID_UTILIZATION	PLANT_DERIVED_PHENYLALANINE_DEGRADATION	aspB->PGPT0020110	1
PLANT_DERIVED_AMINO_ACID_UTILIZATION	PLANT_DERIVED_PHENYLALANINE_DEGRADATION	hisC->PGPT0020305	3
PLANT_DERIVED_AMINO_ACID_UTILIZATION	PLANT_DERIVED_PHENYLALANINE_DEGRADATION	ilvE->PGPT0008860	1
PLANT_DERIVED_AMINO_ACID_UTILIZATION	PLANT_DERIVED_PHENYLALANINE_DEGRADATION	katG->PGPT0013165	2
PLANT_DERIVED_AMINO_ACID_UTILIZATION	PLANT_DERIVED_PROLINE_DEGRADATION	lhpB2->PGPT0020390	1
PLANT_DERIVED_AMINO_ACID_UTILIZATION	PLANT_DERIVED_PROLINE_DEGRADATION	lhpI_2->PGPT0014260	1
PLANT_DERIVED_AMINO_ACID_UTILIZATION	PLANT_DERIVED_PROLINE_DEGRADATION	prdF->PGPT0014240	1
PLANT_DERIVED_AMINO_ACID_UTILIZATION	PLANT_DERIVED_PROLINE_DEGRADATION	proC->PGPT0014225	1
PLANT_DERIVED_AMINO_ACID_UTILIZATION	PLANT_DERIVED_PROLINE_DEGRADATION	putA->PGPT0020210	1
PLANT_DERIVED_AMINO_ACID_UTILIZATION	PLANT_DERIVED_SERINE_DEGRADATION	cysM2->PGPT0020270	1
PLANT_DERIVED_AMINO_ACID_UTILIZATION	PLANT_DERIVED_SERINE_DEGRADATION	hom->PGPT0020155	1
PLANT_DERIVED_AMINO_ACID_UTILIZATION	PLANT_DERIVED_SERINE_DEGRADATION	thrB->PGPT0020275	1
PLANT_DERIVED_AMINO_ACID_UTILIZATION	PLANT_DERIVED_SERINE_DEGRADATION	thrC->PGPT0009175	2
PLANT_DERIVED_AMINO_ACID_UTILIZATION	PLANT_DERIVED_THREONINE_DEGRADATION	ilvA|tdcB->PGPT0001960	1
PLANT_DERIVED_AMINO_ACID_UTILIZATION	PLANT_DERIVED_THREONINE_DEGRADATION	ltaE->PGPT0020465	1
PLANT_DERIVED_AMINO_ACID_UTILIZATION	PLANT_DERIVED_THREONINE_DEGRADATION	tdh->PGPT0020460	1
PLANT_DERIVED_AMINO_ACID_UTILIZATION	PLANT_DERIVED_TRYPTOPHANE_DEGRADATION	ddc->PGPT0020450	2
PLANT_DERIVED_AMINO_ACID_UTILIZATION	PLANT_DERIVED_TRYPTOPHANE_DEGRADATION	kynA->PGPT0020505	1
PLANT_DERIVED_AMINO_ACID_UTILIZATION	PLANT_DERIVED_TYROSINE_DEGRADATION	aspB->PGPT0020110	1
PLANT_DERIVED_AMINO_ACID_UTILIZATION	PLANT_DERIVED_TYROSINE_DEGRADATION	ddc->PGPT0020450	2
PLANT_DERIVED_AMINO_ACID_UTILIZATION	PLANT_DERIVED_TYROSINE_DEGRADATION	hisC->PGPT0020305	3
PLANT_DERIVED_AMINO_ACID_UTILIZATION	PLANT_DERIVED_TYROSINE_DEGRADATION	hppD->PGPT0009480	1
PLANT_DERIVED_AMINO_ACID_UTILIZATION	PLANT_DERIVED_VALINE_DEGRADATION	ilvE->PGPT0008860	1
PLANT_DERIVED_AMINO|NUCLEOTIDE_SUGAR_UTILIZATION	PLANT_DERIVED_GLUCASAMIDINE_DEGRADATION	csxA->PGPT0019000	1
PLANT_DERIVED_AMINO|NUCLEOTIDE_SUGAR_UTILIZATION	PLANT_DERIVED_GLUCOSAMINE|GLUCOSAMINATE_DEGRADATION	glmM->PGPT0018950	1
PLANT_DERIVED_AMINO|NUCLEOTIDE_SUGAR_UTILIZATION	PLANT_DERIVED_GLUCOSAMINE|GLUCOSAMINATE_DEGRADATION	glmU->PGPT0018955	1
PLANT_DERIVED_AMINO|NUCLEOTIDE_SUGAR_UTILIZATION	PLANT_DERIVED_GLUCOSAMINE|GLUCOSAMINATE_DEGRADATION	nagC->PGPT0018870	3
PLANT_DERIVED_AMINO|NUCLEOTIDE_SUGAR_UTILIZATION	PLANT_DERIVED_GLUCOSAMINE|GLUCOSAMINATE_DEGRADATION	wbpP->PGPT0018910	1
PLANT_DERIVED_AMINO|NUCLEOTIDE_SUGAR_UTILIZATION	PLANT_DERIVED_NDP-GLUCOSE-GLUCURONATE_DEGRADATION	ugd|tuaD->PGPT0017855	2
PLANT_DERIVED_AMINO|NUCLEOTIDE_SUGAR_UTILIZATION	PLANT_DERIVED_UDP-GALACTOSE-XYLOSE_POOL	uxs->PGPT0019015	1
PLANT_DERIVED_AROMATIC|PHENOLIC_COMPOUND_UTILIZATION	PLANT_DERIVED_ANTHRACENE|PYRENE_UTILIZATION	nahAb|nagAb|ndoA|nbzAb|dntAb->PGPT0005455	1
PLANT_DERIVED_AROMATIC|PHENOLIC_COMPOUND_UTILIZATION	PLANT_DERIVED_BENZENE|PHENOL_DEGRADATION	bsdA->PGPT0019770	1
PLANT_DERIVED_AROMATIC|PHENOLIC_COMPOUND_UTILIZATION	PLANT_DERIVED_BENZENE|PHENOL_DEGRADATION	hcrC|hbaB->PGPT0005085	1
PLANT_DERIVED_AROMATIC|PHENOLIC_COMPOUND_UTILIZATION	PLANT_DERIVED_BENZENE|PHENOL_DEGRADATION	ubiX|bsdB->PGPT0009565	1
PLANT_DERIVED_AROMATIC|PHENOLIC_COMPOUND_UTILIZATION	PLANT_DERIVED_BENZOATE_UTILIZATION	benD_xylL->PGPT0005250	1
PLANT_DERIVED_AROMATIC|PHENOLIC_COMPOUND_UTILIZATION	PLANT_DERIVED_BENZOATE_UTILIZATION	dmpD|xylF->PGPT0005235	3
PLANT_DERIVED_AROMATIC|PHENOLIC_COMPOUND_UTILIZATION	PLANT_DERIVED_BENZOATE_UTILIZATION	pimC->PGPT0005230	1
PLANT_DERIVED_AROMATIC|PHENOLIC_COMPOUND_UTILIZATION	PLANT_DERIVED_BETA-KETOADIPATE_PATHWAY	pcaC->PGPT0005005	5
PLANT_DERIVED_AROMATIC|PHENOLIC_COMPOUND_UTILIZATION	PLANT_DERIVED_BETA-KETOADIPATE_PATHWAY	pcaD|catD->PGPT0004995	4
PLANT_DERIVED_AROMATIC|PHENOLIC_COMPOUND_UTILIZATION	PLANT_DERIVED_CATECHOL_DERIVATE_UTILIZATION	catC->PGPT0005045	2
PLANT_DERIVED_AROMATIC|PHENOLIC_COMPOUND_UTILIZATION	PLANT_DERIVED_CATECHOL_DERIVATE_UTILIZATION	dmpD|xylF->PGPT0005235	3
PLANT_DERIVED_AROMATIC|PHENOLIC_COMPOUND_UTILIZATION	PLANT_DERIVED_CYCLOHEXANECARBOXYLIC_ACID_DEGRADATION	badH->PGPT0005315	2
PLANT_DERIVED_AROMATIC|PHENOLIC_COMPOUND_UTILIZATION	PLANT_DERIVED_FLUORENE_DEGRADTION	nahAb|nagAb|ndoA|nbzAb|dntAb->PGPT0005455	1
PLANT_DERIVED_AROMATIC|PHENOLIC_COMPOUND_UTILIZATION	PLANT_DERIVED_GALLATE_CATABOLISM	ligK|galC->PGPT0002085	1
PLANT_DERIVED_AROMATIC|PHENOLIC_COMPOUND_UTILIZATION	PLANT_DERIVED_HCA_DEGRADATION|VANILLIN_INTERMEDIEATE	paaF|echA->PGPT0001860	15
PLANT_DERIVED_AROMATIC|PHENOLIC_COMPOUND_UTILIZATION	PLANT_DERIVED_HYDROXYBENZOATE_DEGRADATION	hcrC|hbaB->PGPT0005085	1
PLANT_DERIVED_AROMATIC|PHENOLIC_COMPOUND_UTILIZATION	PLANT_DERIVED_LIGNIN_UTILIZATION	feaB->PGPT0006035	1
PLANT_DERIVED_AROMATIC|PHENOLIC_COMPOUND_UTILIZATION	PLANT_DERIVED_NITROBENZENE_DEGRADATION	nahAb|nagAb|ndoA|nbzAb|dntAb->PGPT0005455	1
PLANT_DERIVED_AROMATIC|PHENOLIC_COMPOUND_UTILIZATION	PLANT_DERIVED_NITROBENZENE_DEGRADATION	nbzA->PGPT0005475	1
PLANT_DERIVED_AROMATIC|PHENOLIC_COMPOUND_UTILIZATION	PLANT_DERIVED_PHENYLACETATE_DEGRADATION	padA->PGPT0019920	1
PLANT_DERIVED_AROMATIC|PHENOLIC_COMPOUND_UTILIZATION	PLANT_DERIVED_PHENYLETHANOL_DEGRADATION	apc->PGPT0005740	1
PLANT_DERIVED_AROMATIC|PHENOLIC_COMPOUND_UTILIZATION	PLANT_DERIVED_PROTOCATECHUIC_ACID_DEGRADATION	pcaC->PGPT0005005	5
PLANT_DERIVED_AROMATIC|PHENOLIC_COMPOUND_UTILIZATION	PLANT_DERIVED_PROTOCATECHUIC_ACID_DEGRADATION	pcaD|catD->PGPT0004995	4
PLANT_DERIVED_AROMATIC|PHENOLIC_COMPOUND_UTILIZATION	PLANT_DERIVED_QUINATE_CATABOLISM	aroQ|qutE->PGPT0012905	1
PLANT_DERIVED_AROMATIC|PHENOLIC_COMPOUND_UTILIZATION	PLANT_DERIVED_STYRENE|PHENYLENTHANOL_METABOLISM	nahAb|nagAb|ndoA|nbzAb|dntAb->PGPT0005455	1
PLANT_DERIVED_AROMATIC|PHENOLIC_COMPOUND_UTILIZATION	PLANT_DERIVED_VANILLIN|VANILLATE_DEGRADATION	ligW->PGPT0005515	1
PLANT_DERIVED_CARBOHYDRATE-GENERAL_USAGE	PLANT_DERIVED_CARBOHYDRATES-GLYCOLYSIS|GLUCONEOGENESIS	eno->PGPT0018050	1
PLANT_DERIVED_CARBOHYDRATE-GENERAL_USAGE	PLANT_DERIVED_CARBOHYDRATES-GLYCOLYSIS|GLUCONEOGENESIS	fbaA|cbbA->PGPT0017615	2
PLANT_DERIVED_CARBOHYDRATE-GENERAL_USAGE	PLANT_DERIVED_CARBOHYDRATES-GLYCOLYSIS|GLUCONEOGENESIS	gapA->PGPT0018000	1
PLANT_DERIVED_CARBOHYDRATE-GENERAL_USAGE	PLANT_DERIVED_CARBOHYDRATES-GLYCOLYSIS|GLUCONEOGENESIS	gpmA->PGPT0018030	4
PLANT_DERIVED_CARBOHYDRATE-GENERAL_USAGE	PLANT_DERIVED_CARBOHYDRATES-GLYCOLYSIS|GLUCONEOGENESIS	gpmB->PGPT0018035	2
PLANT_DERIVED_CARBOHYDRATE-GENERAL_USAGE	PLANT_DERIVED_CARBOHYDRATES-GLYCOLYSIS|GLUCONEOGENESIS	pgi->PGPT0017735	1
PLANT_DERIVED_CARBOHYDRATE-GENERAL_USAGE	PLANT_DERIVED_CARBOHYDRATES-GLYCOLYSIS|GLUCONEOGENESIS	pgk->PGPT0018015	1
PLANT_DERIVED_CARBOHYDRATE-GENERAL_USAGE	PLANT_DERIVED_CARBOHYDRATES-GLYCOLYSIS|GLUCONEOGENESIS	pgm->PGPT0017710	1
PLANT_DERIVED_CARBOHYDRATE-GENERAL_USAGE	PLANT_DERIVED_CARBOHYDRATES-GLYCOLYSIS|GLUCONEOGENESIS	ppgK->PGPT0017750	1
PLANT_DERIVED_CARBOHYDRATE-GENERAL_USAGE	PLANT_DERIVED_CARBOHYDRATES-GLYCOLYSIS|GLUCONEOGENESIS	pyk->PGPT0002020	1
PLANT_DERIVED_CARBOHYDRATE-GENERAL_USAGE	PLANT_DERIVED_CARBOHYDRATES-GLYCOLYSIS|GLUCONEOGENESIS	tpiA->PGPT0017995	1
PLANT_DERIVED_CARBOHYDRATE-GENERAL_USAGE	PLANT_DERIVED_CARBOHYDRATE_UTILIZATION_REGULATION	lacI|galR->PGPT0017992	1
PLANT_DERIVED_CARBOHYDRATE-GENERAL_USAGE	PLANT_DERIVED_CARBOHYDRATE_UTILIZATION_REGULATION	yiaJ->PGPT0017990	1
PLANT_DERIVED_CARBOHYDRATE-HEXOSES_UTILIZATION	PLANT_DERIVED_ALDOSE_DEGRADATION	yliI->PGPT0017700	1
PLANT_DERIVED_CARBOHYDRATE-HEXOSES_UTILIZATION	PLANT_DERIVED_FRUCTOSE_METABOLISM|DEGRADATION	fbaA|cbbA->PGPT0017615	2
PLANT_DERIVED_CARBOHYDRATE-HEXOSES_UTILIZATION	PLANT_DERIVED_FRUCTOSE_METABOLISM|DEGRADATION	glmS|nodM->PGPT0017630	3
PLANT_DERIVED_CARBOHYDRATE-HEXOSES_UTILIZATION	PLANT_DERIVED_FRUCTOSE_METABOLISM|DEGRADATION	glpX|cbbF->PGPT0017655	1
PLANT_DERIVED_CARBOHYDRATE-HEXOSES_UTILIZATION	PLANT_DERIVED_FRUCTOSE_METABOLISM|DEGRADATION	scrK->PGPT0017625	1
PLANT_DERIVED_CARBOHYDRATE-HEXOSES_UTILIZATION	PLANT_DERIVED_GALACOTOSE_METABOLISM|DEGRADATION	galM->PGPT0017840	1
PLANT_DERIVED_CARBOHYDRATE-HEXOSES_UTILIZATION	PLANT_DERIVED_GALACOTOSE_METABOLISM|DEGRADATION	ugd|tuaD->PGPT0017855	2
PLANT_DERIVED_CARBOHYDRATE-HEXOSES_UTILIZATION	PLANT_DERIVED_GLUCOSE_DEGRADATION	glgM->PGPT0017715	1
PLANT_DERIVED_CARBOHYDRATE-HEXOSES_UTILIZATION	PLANT_DERIVED_GLUCOSE_DEGRADATION	pgi->PGPT0017735	1
PLANT_DERIVED_CARBOHYDRATE-HEXOSES_UTILIZATION	PLANT_DERIVED_GLUCOSE_DEGRADATION	pgi_pmi->PGPT0017755	1
PLANT_DERIVED_CARBOHYDRATE-HEXOSES_UTILIZATION	PLANT_DERIVED_GLUCOSE_DEGRADATION	pgm->PGPT0017710	1
PLANT_DERIVED_CARBOHYDRATE-HEXOSES_UTILIZATION	PLANT_DERIVED_GLUCOSE_DEGRADATION	pgmB->PGPT0017720	1
PLANT_DERIVED_CARBOHYDRATE-HEXOSES_UTILIZATION	PLANT_DERIVED_GLUCOSE_DEGRADATION	ppgK->PGPT0017750	1
PLANT_DERIVED_CARBOHYDRATE-HEXOSES_UTILIZATION	PLANT_DERIVED_GLUCOSE_DEGRADATION	yidA->PGPT0017727	1
PLANT_DERIVED_CARBOHYDRATE-HEXOSES_UTILIZATION	PLANT_DERIVED_MANNOSE_METABOLISM|DEGRADATION	manA->PGPT0017860	1
PLANT_DERIVED_CARBOHYDRATE-HEXOSES_UTILIZATION	PLANT_DERIVED_MANNOSE_METABOLISM|DEGRADATION	manB|yhxB->PGPT0017865	2
PLANT_DERIVED_CARBOHYDRATE-HEXOSES_UTILIZATION	PLANT_DERIVED_MANNOSE_METABOLISM|DEGRADATION	mgtA->PGPT0017895	2
PLANT_DERIVED_CARBOHYDRATE-HEXOSES_UTILIZATION	PLANT_DERIVED_MANNOSE_METABOLISM|DEGRADATION	mpg|rfbM->PGPT0017880	1
PLANT_DERIVED_CARBOHYDRATE-HEXOSES_UTILIZATION	PLANT_DERIVED_RHAMNOSE_DEGRADATION	rhaS->PGPT0017780	1
PLANT_DERIVED_CARBOHYDRATE-HEXOSES_UTILIZATION	PLANT_DERIVED_TAGATOSE_DEGRADATION	agaR->PGPT0017955	1
PLANT_DERIVED_CARBOHYDRATE-HEXOSES_UTILIZATION	PLANT_DERIVED_TAGATOSE_DEGRADATION	lacC->PGPT0017940	1
PLANT_DERIVED_CARBOHYDRATE-HEXOSES_UTILIZATION	PLANT_DERIVED_TREHALOSE_METABOLISM	EC_3_2_1_28|alpha_trehalase->PGPT0014070	2
PLANT_DERIVED_CARBOHYDRATE-HEXOSES_UTILIZATION	PLANT_DERIVED_TREHALOSE_METABOLISM	otsA->PGPT0014135	1
PLANT_DERIVED_CARBOHYDRATE-HEXOSES_UTILIZATION	PLANT_DERIVED_TREHALOSE_METABOLISM	otsB->PGPT0014140	1
PLANT_DERIVED_CARBOHYDRATE-HEXOSES_UTILIZATION	PLANT_DERIVED_TREHALOSE_METABOLISM	treS->PGPT0014120	2
PLANT_DERIVED_CARBOHYDRATE-HEXOSES_UTILIZATION	PLANT_DERIVED_TREHALOSE_METABOLISM	treY|glgY->PGPT0014125	1
PLANT_DERIVED_CARBOHYDRATE-HEXOSES_UTILIZATION	PLANT_DERIVED_TREHALOSE_METABOLISM	treZ|glgZ->PGPT0014130	1
PLANT_DERIVED_CARBOHYDRATE-PENTOSES_UTILIZATION	PLANT_DERIVED_ARABINOSE_METABOLISM	araD|ulaF|sgaE|sgbE->PGPT0017420	1
PLANT_DERIVED_CARBOHYDRATE-PENTOSES_UTILIZATION	PLANT_DERIVED_LYXOSE_DEGRADATION	araD|ulaF|sgaE|sgbE->PGPT0017420	1
PLANT_DERIVED_CARBOHYDRATE-PENTOSES_UTILIZATION	PLANT_DERIVED_PENTOSE_METABOLISM	gnd|gntZ->PGPT0017385	2
PLANT_DERIVED_CARBOHYDRATE-PENTOSES_UTILIZATION	PLANT_DERIVED_PENTOSE_METABOLISM	talA|talB->PGPT0017375	1
PLANT_DERIVED_CARBOHYDRATE-PENTOSES_UTILIZATION	PLANT_DERIVED_PENTOSE_METABOLISM	tktA|tktB->PGPT0011200	2
PLANT_DERIVED_CARBOHYDRATE-PENTOSES_UTILIZATION	PLANT_DERIVED_PENTOSE_METABOLISM	ykgB|pgl->PGPT0014975	1
PLANT_DERIVED_CARBOHYDRATE-PENTOSES_UTILIZATION	PLANT_DERIVED_PENTOSE_METABOLISM	zwf->PGPT0017380	2
PLANT_DERIVED_CARBOHYDRATE-PENTOSES_UTILIZATION	PLANT_DERIVED_RIBOSE_METABOLISM|DEGRADATION	araD|ulaF|sgaE|sgbE->PGPT0017420	1
PLANT_DERIVED_CARBOHYDRATE-PENTOSES_UTILIZATION	PLANT_DERIVED_RIBOSE_METABOLISM|DEGRADATION	deoC->PGPT0017445	1
PLANT_DERIVED_CARBOHYDRATE-PENTOSES_UTILIZATION	PLANT_DERIVED_RIBOSE_METABOLISM|DEGRADATION	hisG->PGPT0017400	1
PLANT_DERIVED_CARBOHYDRATE-PENTOSES_UTILIZATION	PLANT_DERIVED_RIBOSE_METABOLISM|DEGRADATION	rbsK->PGPT0017405	3
PLANT_DERIVED_CARBOHYDRATE-PENTOSES_UTILIZATION	PLANT_DERIVED_RIBOSE_METABOLISM|DEGRADATION	rpe|cbbE->PGPT0017425	1
PLANT_DERIVED_CARBOHYDRATE-PENTOSES_UTILIZATION	PLANT_DERIVED_RIBOSE_METABOLISM|DEGRADATION	rpiB->PGPT0017395	1
PLANT_DERIVED_CARBOHYDRATE-PENTOSES_UTILIZATION	PLANT_DERIVED_XYLOSE|XYLULOSE_DEGRADATION	araD|ulaF|sgaE|sgbE->PGPT0017420	1
PLANT_DERIVED_CARBOHYDRATE-PENTOSES_UTILIZATION	PLANT_DERIVED_XYLOSE|XYLULOSE_DEGRADATION	gutB->PGPT0017541	2
PLANT_DERIVED_CARBOHYDRATE-PENTOSES_UTILIZATION	PLANT_DERIVED_XYLOSE|XYLULOSE_DEGRADATION	rpe|cbbE->PGPT0017425	1
PLANT_DERIVED_CARBOHYDRATE-PENTOSES_UTILIZATION	PLANT_DERIVED_XYLOSE|XYLULOSE_DEGRADATION	xdh->PGPT0017545	1
PLANT_DERIVED_CARBOHYDRATE-PENTOSES_UTILIZATION	PLANT_DERIVED_XYLOSE|XYLULOSE_DEGRADATION	xfp->PGPT0017575	1
PLANT_DERIVED_CARBOHYDRATE-PENTOSES_UTILIZATION	PLANT_DERIVED_XYLOSE|XYLULOSE_DEGRADATION	xylA->PGPT0017550	1
PLANT_DERIVED_CARBOHYDRATE-PENTOSES_UTILIZATION	PLANT_DERIVED_XYLOSE|XYLULOSE_DEGRADATION	xylB->PGPT0017535	1
PLANT_DERIVED_CARBOHYDRATE-PENTOSES_UTILIZATION	PLANT_DERIVED_XYLOSE|XYLULOSE_DEGRADATION	yajO|iolS->PGPT0017540	11
PLANT_DERIVED_CARBOHYDRATE_TRANSPORT	PLANT_DERIVED_ALPHA-GLUCOSIDE_TRANSPORT	aglE|ggtB->PGPT0016395	1
PLANT_DERIVED_CARBOHYDRATE_TRANSPORT	PLANT_DERIVED_ALPHA-GLUCOSIDE_TRANSPORT	msmX|msmK|malK|sugC|ggtA|msiK->PGPT0016310	3
PLANT_DERIVED_CARBOHYDRATE_TRANSPORT	PLANT_DERIVED_ARABINOGALACTAN|GALACTOSE_OLIGOMER|MALTOOLIGOSACCHARIDE_TRANSPORT	msmX|msmK|malK|sugC|ggtA|msiK->PGPT0016310	3
PLANT_DERIVED_CARBOHYDRATE_TRANSPORT	PLANT_DERIVED_ARABINOOLOIGOSACCHARIDE_TRANSPORT	msmX|msmK|malK|sugC|ggtA|msiK->PGPT0016310	3
PLANT_DERIVED_CARBOHYDRATE_TRANSPORT	PLANT_DERIVED_CELLOBIOSE_TRANSPORT	msmX|msmK|malK|sugC|ggtA|msiK->PGPT0016310	3
PLANT_DERIVED_CARBOHYDRATE_TRANSPORT	PLANT_DERIVED_CHITOBIOSE_TRANSPORT_I	msmX|msmK|malK|sugC|ggtA|msiK->PGPT0016310	3
PLANT_DERIVED_CARBOHYDRATE_TRANSPORT	PLANT_DERIVED_FRUCTOOLIGOSACCHARIDE_TRANSPORT	msmX|msmK|malK|sugC|ggtA|msiK->PGPT0016310	3
PLANT_DERIVED_CARBOHYDRATE_TRANSPORT	PLANT_DERIVED_GALATOSE_TRANSPORT	galP->PGPT0014445	1
PLANT_DERIVED_CARBOHYDRATE_TRANSPORT	PLANT_DERIVED_GLUCOSE|MANNOSE_TRANSPORT_I	msmX|msmK|malK|sugC|ggtA|msiK->PGPT0016310	3
PLANT_DERIVED_CARBOHYDRATE_TRANSPORT	PLANT_DERIVED_MALTOSE|MALTODEXTRIN_TRANSPORT	msmX|msmK|malK|sugC|ggtA|msiK->PGPT0016310	3
PLANT_DERIVED_CARBOHYDRATE_TRANSPORT	PLANT_DERIVED_MALTOSE|TREHALOSE_TRANSPORT	thuE->PGPT0014145	2
PLANT_DERIVED_CARBOHYDRATE_TRANSPORT	PLANT_DERIVED_MALTOSE|TREHALOSE_TRANSPORT	thuF|sugA->PGPT0014150	1
PLANT_DERIVED_CARBOHYDRATE_TRANSPORT	PLANT_DERIVED_MALTOSE|TREHALOSE_TRANSPORT	thuG|sugB->PGPT0014155	1
PLANT_DERIVED_CARBOHYDRATE_TRANSPORT	PLANT_DERIVED_MANNITOL|SORBITOL_TRANSPORT	msmX|msmK|malK|sugC|ggtA|msiK->PGPT0016310	3
PLANT_DERIVED_CARBOHYDRATE_TRANSPORT	PLANT_DERIVED_MANNOSYL-GLYCERATE_PTS_SYSTEM	mngR|farR->PGPT0016955	1
PLANT_DERIVED_CARBOHYDRATE_TRANSPORT	PLANT_DERIVED_MULTIPLE_SUGAR_TRANSPORT_III	msmX|msmK|malK|sugC|ggtA|msiK->PGPT0016310	3
PLANT_DERIVED_CARBOHYDRATE_TRANSPORT	PLANT_DERIVED_REAFFINOSE|STACHYOSE|MELIBIOSE_TRANSPORT	msmX|msmK|malK|sugC|ggtA|msiK->PGPT0016310	3
PLANT_DERIVED_CARBOHYDRATE_TRANSPORT	PLANT_DERIVED_RIBOSE|AUTOINDUCER|XYLOSE_TRANSPORT	rbsA->PGPT0016600	2
PLANT_DERIVED_CARBOHYDRATE_TRANSPORT	PLANT_DERIVED_RIBOSE|AUTOINDUCER|XYLOSE_TRANSPORT	rbsB->PGPT0015740	2
PLANT_DERIVED_CARBOHYDRATE_TRANSPORT	PLANT_DERIVED_RIBOSE|AUTOINDUCER|XYLOSE_TRANSPORT	rbsC->PGPT0016590	3
PLANT_DERIVED_CARBOHYDRATE_TRANSPORT	PLANT_DERIVED_XYLOSE_TRANSPORT_I	xylF->PGPT0016650	1
PLANT_DERIVED_CARBOHYDRATE_TRANSPORT	PLANT_DERIVED_XYLOSE_TRANSPORT_I	xylG->PGPT0016660	1
PLANT_DERIVED_CARBOHYDRATE_TRANSPORT	PLANT_DERIVED_XYLOSE_TRANSPORT_I	xylH->PGPT0016655	1
PLANT_DERIVED_CARBOHYDRATE_USAGE-OTHERS	PLANT_DERIVED_CHITIN_DEGRADATION	chiA|chtA|chiI->PGPT0012130	1
PLANT_DERIVED_CARBOHYDRATE_USAGE-OTHERS	PLANT_DERIVED_PROPIONATE|PROPANOATE_UTILIZATION	bkdA1->PGPT0008861	2
PLANT_DERIVED_CARBOHYDRATE_USAGE-OTHERS	PLANT_DERIVED_PROPIONATE|PROPANOATE_UTILIZATION	bkdA2|bfmBAB->PGPT0008862	2
PLANT_DERIVED_CARBOHYDRATE_USAGE-OTHERS	PLANT_DERIVED_PROPIONATE|PROPANOATE_UTILIZATION	pccB->PGPT0001712	2
PLANT_DERIVED_CARNITHINE_USAGE	PLANT_DERIVED_CARNITHINE_DEGRADATION	cdhR->PGPT0021945	1
PLANT_DERIVED_COMPLEX_SUGAR_UTILIZATION	PLANT_DERIVED_CELLULOSE|HEMICELLULOSE_DEGRADATION	pda|pgdA->PGPT0018645	1
PLANT_DERIVED_COMPLEX_SUGAR_UTILIZATION	PLANT_DERIVED_MALTOSE_DEGRADATION	glgE->PGPT0018610	1
PLANT_DERIVED_COMPLEX_SUGAR_UTILIZATION	PLANT_DERIVED_MALTOSE_DEGRADATION	maa|nodL->PGPT0018611	1
PLANT_DERIVED_COMPLEX_SUGAR_UTILIZATION	PLANT_DERIVED_MALTOSE_DEGRADATION	malT->PGPT0018616	9
PLANT_DERIVED_COMPLEX_SUGAR_UTILIZATION	PLANT_DERIVED_STARCH|GLYCOGEN_DEGRADATION	amyA|malS->PGPT0018575	1
PLANT_DERIVED_COMPLEX_SUGAR_UTILIZATION	PLANT_DERIVED_STARCH|GLYCOGEN_DEGRADATION	glgP->PGPT0018545	1
PLANT_DERIVED_COMPLEX_SUGAR_UTILIZATION	PLANT_DERIVED_STARCH|GLYCOGEN_DEGRADATION	malT->PGPT0018616	9
PLANT_DERIVED_FLAVONOID_UTILIZATION	PLANT_DERIVED_QUERCETIN_DEGRADATION	yhhW|pirA->PGPT0019980	3
PLANT_DERIVED_GLYCOSIDE_UTILIZATION	PLANT_DERIVED_BETA-GLYCOSIDE_DEGRADATION	bglX->PGPT0019110	3
PLANT_DERIVED_GLYCOSIDE_UTILIZATION	PLANT_DERIVED_BETA-GLYCOSIDE_DEGRADATION	celF|licH|chbF->PGPT0019105	1
PLANT_DERIVED_GLYCOSIDE_UTILIZATION	PLANT_DERIVED_GLYCOSIDE-GLYCOSIDASES|GLYCOSYLHYDROLASES	EC_3_2_1_28|alpha_trehalase->PGPT0014070	2
PLANT_DERIVED_GLYCOSIDE_UTILIZATION	PLANT_DERIVED_GLYCOSIDE-GLYCOSIDASES|GLYCOSYLHYDROLASES	ISA|treX->PGPT0019225	2
PLANT_DERIVED_GLYCOSIDE_UTILIZATION	PLANT_DERIVED_GLYCOSIDE-GLYCOSIDASES|GLYCOSYLHYDROLASES	amyA|malS->PGPT0018575	1
PLANT_DERIVED_GLYCOSIDE_UTILIZATION	PLANT_DERIVED_GLYCOSIDE-GLYCOSIDASES|GLYCOSYLHYDROLASES	bglB->PGPT0019165	1
PLANT_DERIVED_GLYCOSIDE_UTILIZATION	PLANT_DERIVED_GLYCOSIDE-GLYCOSIDASES|GLYCOSYLHYDROLASES	bglX->PGPT0019110	3
PLANT_DERIVED_GLYCOSIDE_UTILIZATION	PLANT_DERIVED_GLYCOSIDE-GLYCOSIDASES|GLYCOSYLHYDROLASES	celF|licH|chbF->PGPT0019105	1
PLANT_DERIVED_GLYCOSIDE_UTILIZATION	PLANT_DERIVED_GLYCOSIDE-GLYCOSIDASES|GLYCOSYLHYDROLASES	cga->PGPT0019130	1
PLANT_DERIVED_GLYCOSIDE_UTILIZATION	PLANT_DERIVED_GLYCOSIDE-GLYCOSIDASES|GLYCOSYLHYDROLASES	chiA|chtA|chiI->PGPT0012130	1
PLANT_DERIVED_GLYCOSIDE_UTILIZATION	PLANT_DERIVED_GLYCOSIDE-GLYCOSIDASES|GLYCOSYLHYDROLASES	csxA->PGPT0019000	1
PLANT_DERIVED_GLYCOSIDE_UTILIZATION	PLANT_DERIVED_GLYCOSIDE-GLYCOSIDASES|GLYCOSYLHYDROLASES	glucoamylase_like->PGPT0018651	1
PLANT_DERIVED_GLYCOSIDE_UTILIZATION	PLANT_DERIVED_GLYCOSIDE-GLYCOSIDASES|GLYCOSYLHYDROLASES	treS->PGPT0014120	2
PLANT_DERIVED_GLYCOSIDE_UTILIZATION	PLANT_DERIVED_GLYCOSIDE-GLYCOSIDASES|GLYCOSYLHYDROLASES	treZ|glgZ->PGPT0014130	1
PLANT_DERIVED_GLYCOSIDE_UTILIZATION	PLANT_DERIVED_GLYCOSIDE_USAGE_REGULATION	paiB|yumE->PGPT0014760	1
PLANT_DERIVED_GLYCOSIDE_UTILIZATION	PLANT_DERIVED_NON-PEPTIDE_CARBON-NITROGEN_BONDS_CLEAVAGE	pda|pgdA->PGPT0018645	1
PLANT_DERIVED_LIPID_METABOLISM	PLANT_DERIVED_FATTY_ACID_DEGRADATION	ECHS1->PGPT0021790	4
PLANT_DERIVED_LIPID_METABOLISM	PLANT_DERIVED_FATTY_ACID_DEGRADATION	EC_1_1_1_1|adh->PGPT0006375	1
PLANT_DERIVED_LIPID_METABOLISM	PLANT_DERIVED_FATTY_ACID_DEGRADATION	GCDH|gcdH->PGPT0021815	1
PLANT_DERIVED_LIPID_METABOLISM	PLANT_DERIVED_FATTY_ACID_DEGRADATION	acd->PGPT0008385	21
PLANT_DERIVED_LIPID_METABOLISM	PLANT_DERIVED_FATTY_ACID_DEGRADATION	aco|acx->PGPT0002290	1
PLANT_DERIVED_LIPID_METABOLISM	PLANT_DERIVED_FATTY_ACID_DEGRADATION	adhP->PGPT0006365	3
PLANT_DERIVED_LIPID_METABOLISM	PLANT_DERIVED_FATTY_ACID_DEGRADATION	aldH|dhaS->PGPT0006875	16
PLANT_DERIVED_LIPID_METABOLISM	PLANT_DERIVED_FATTY_ACID_DEGRADATION	bcd->PGPT0002285	5
PLANT_DERIVED_LIPID_METABOLISM	PLANT_DERIVED_FATTY_ACID_DEGRADATION	fadD->PGPT0008380	9
PLANT_DERIVED_LIPID_METABOLISM	PLANT_DERIVED_FATTY_ACID_DEGRADATION	fadJ->PGPT0001870	1
PLANT_DERIVED_LIPID_METABOLISM	PLANT_DERIVED_FATTY_ACID_DEGRADATION	frmA|ADH5|adhC->PGPT0006355	1
PLANT_DERIVED_LIPID_METABOLISM	PLANT_DERIVED_FATTY_ACID_DEGRADATION	hcaD|cndC1->PGPT0019730	3
PLANT_DERIVED_LIPID_METABOLISM	PLANT_DERIVED_FATTY_ACID_DEGRADATION	paaF|echA->PGPT0001860	15
PLANT_DERIVED_LIPID_METABOLISM	PLANT_DERIVED_GLYCEROPHOPSHOLIPID_DEGRADATION	glpA|glpD->PGPT0006775	1
PLANT_DERIVED_LIPID_METABOLISM	PLANT_DERIVED_GLYCEROPHOPSHOLIPID_DEGRADATION	glpQ|ugpQ->PGPT0018470	3
PLANT_DERIVED_NUCLEOSIDE_METABOLISM	PLANT_DERIVED_NUCLEOSIDE_TRANSPORT	bmpA->PGPT0021055	1
PLANT_DERIVED_NUCLEOSIDE_METABOLISM	PLANT_DERIVED_NUCLEOSIDE_TRANSPORT	cytR->PGPT0021075	2
PLANT_DERIVED_NUCLEOSIDE_METABOLISM	PLANT_DERIVED_NUCLEOSIDE_TRANSPORT	nupA|yufO->PGPT0021040	1
PLANT_DERIVED_NUCLEOSIDE_METABOLISM	PLANT_DERIVED_PURINE_DEGRADATION	alc->PGPT0000880	2
PLANT_DERIVED_NUCLEOSIDE_METABOLISM	PLANT_DERIVED_PURINE_DEGRADATION	allB->PGPT0000870	2
PLANT_DERIVED_NUCLEOSIDE_METABOLISM	PLANT_DERIVED_PURINE_DEGRADATION	hpxO->PGPT0021115	2
PLANT_DERIVED_NUCLEOSIDE_METABOLISM	PLANT_DERIVED_PURINE_DEGRADATION	hpxQ->PGPT0021135	2
PLANT_DERIVED_NUCLEOSIDE_METABOLISM	PLANT_DERIVED_PURINE_DEGRADATION	uraH|pucM|hiuH->PGPT0021125	1
PLANT_DERIVED_NUCLEOSIDE_METABOLISM	PLANT_DERIVED_PURINE_DEGRADATION	yagR->PGPT0007260	1
PLANT_DERIVED_NUCLEOSIDE_METABOLISM	PLANT_DERIVED_PURINE_DEGRADATION	yagS->PGPT0007275	1
PLANT_DERIVED_NUCLEOSIDE_METABOLISM	PLANT_DERIVED_PURINE_DEGRADATION	ygeT|xdhB->PGPT0007270	1
PLANT_DERIVED_NUCLEOSIDE_METABOLISM	PLANT_DERIVED_PURINE_METABOLISM	add->PGPT0021520	3
PLANT_DERIVED_NUCLEOSIDE_METABOLISM	PLANT_DERIVED_PURINE_METABOLISM	adk|AK->PGPT0009040	1
PLANT_DERIVED_NUCLEOSIDE_METABOLISM	PLANT_DERIVED_PURINE_METABOLISM	adoK|pkfB->PGPT0021465	1
PLANT_DERIVED_NUCLEOSIDE_METABOLISM	PLANT_DERIVED_PURINE_METABOLISM	allD->PGPT0021440	1
PLANT_DERIVED_NUCLEOSIDE_METABOLISM	PLANT_DERIVED_PURINE_METABOLISM	apt->PGPT0021455	1
PLANT_DERIVED_NUCLEOSIDE_METABOLISM	PLANT_DERIVED_PURINE_METABOLISM	arcC->PGPT0020085	2
PLANT_DERIVED_NUCLEOSIDE_METABOLISM	PLANT_DERIVED_PURINE_METABOLISM	cysC->PGPT0002780	1
PLANT_DERIVED_NUCLEOSIDE_METABOLISM	PLANT_DERIVED_PURINE_METABOLISM	cysD->PGPT0002405	1
PLANT_DERIVED_NUCLEOSIDE_METABOLISM	PLANT_DERIVED_PURINE_METABOLISM	cysN->PGPT0002400	1
PLANT_DERIVED_NUCLEOSIDE_METABOLISM	PLANT_DERIVED_PURINE_METABOLISM	dgt->PGPT0021495	1
PLANT_DERIVED_NUCLEOSIDE_METABOLISM	PLANT_DERIVED_PURINE_METABOLISM	gmk->PGPT0021475	1
PLANT_DERIVED_NUCLEOSIDE_METABOLISM	PLANT_DERIVED_PURINE_METABOLISM	gpt->PGPT0007300	1
PLANT_DERIVED_NUCLEOSIDE_METABOLISM	PLANT_DERIVED_PURINE_METABOLISM	guaA->PGPT0021580	1
PLANT_DERIVED_NUCLEOSIDE_METABOLISM	PLANT_DERIVED_PURINE_METABOLISM	guaB->PGPT0021445	3
PLANT_DERIVED_NUCLEOSIDE_METABOLISM	PLANT_DERIVED_PURINE_METABOLISM	hit->PGPT0021690	3
PLANT_DERIVED_NUCLEOSIDE_METABOLISM	PLANT_DERIVED_PURINE_METABOLISM	hprT|hpt->PGPT0007295	1
PLANT_DERIVED_NUCLEOSIDE_METABOLISM	PLANT_DERIVED_PURINE_METABOLISM	hpxA->PGPT0000895	1
PLANT_DERIVED_NUCLEOSIDE_METABOLISM	PLANT_DERIVED_PURINE_METABOLISM	nudF->PGPT0021525	2
PLANT_DERIVED_NUCLEOSIDE_METABOLISM	PLANT_DERIVED_PURINE_METABOLISM	pgm->PGPT0017710	1
PLANT_DERIVED_NUCLEOSIDE_METABOLISM	PLANT_DERIVED_PURINE_METABOLISM	ppx|ppx_gppA->PGPT0002595	2
PLANT_DERIVED_NUCLEOSIDE_METABOLISM	PLANT_DERIVED_PURINE_METABOLISM	prsA->PGPT0021480	1
PLANT_DERIVED_NUCLEOSIDE_METABOLISM	PLANT_DERIVED_PURINE_METABOLISM	purA->PGPT0020140	1
PLANT_DERIVED_NUCLEOSIDE_METABOLISM	PLANT_DERIVED_PURINE_METABOLISM	purB->PGPT0021555	1
PLANT_DERIVED_NUCLEOSIDE_METABOLISM	PLANT_DERIVED_PURINE_METABOLISM	purC->PGPT0021565	1
PLANT_DERIVED_NUCLEOSIDE_METABOLISM	PLANT_DERIVED_PURINE_METABOLISM	purD->PGPT0021575	1
PLANT_DERIVED_NUCLEOSIDE_METABOLISM	PLANT_DERIVED_PURINE_METABOLISM	purE->PGPT0021545	1
PLANT_DERIVED_NUCLEOSIDE_METABOLISM	PLANT_DERIVED_PURINE_METABOLISM	purF->PGPT0020225	1
PLANT_DERIVED_NUCLEOSIDE_METABOLISM	PLANT_DERIVED_PURINE_METABOLISM	purH->PGPT0008110	1
PLANT_DERIVED_NUCLEOSIDE_METABOLISM	PLANT_DERIVED_PURINE_METABOLISM	purK->PGPT0021550	1
PLANT_DERIVED_NUCLEOSIDE_METABOLISM	PLANT_DERIVED_PURINE_METABOLISM	purL->PGPT0021730	1
PLANT_DERIVED_NUCLEOSIDE_METABOLISM	PLANT_DERIVED_PURINE_METABOLISM	purM->PGPT0021570	1
PLANT_DERIVED_NUCLEOSIDE_METABOLISM	PLANT_DERIVED_PURINE_METABOLISM	purN->PGPT0008095	1
PLANT_DERIVED_NUCLEOSIDE_METABOLISM	PLANT_DERIVED_PURINE_METABOLISM	purQ->PGPT0020220	1
PLANT_DERIVED_NUCLEOSIDE_METABOLISM	PLANT_DERIVED_PURINE_METABOLISM	purS->PGPT0021725	1
PLANT_DERIVED_NUCLEOSIDE_METABOLISM	PLANT_DERIVED_PURINE_METABOLISM	pyk->PGPT0002020	1
PLANT_DERIVED_NUCLEOSIDE_METABOLISM	PLANT_DERIVED_PURINE_METABOLISM	rdgB->PGPT0021590	1
PLANT_DERIVED_NUCLEOSIDE_METABOLISM	PLANT_DERIVED_PURINE_METABOLISM	spoT->PGPT0014310	1
PLANT_DERIVED_NUCLEOSIDE_METABOLISM	PLANT_DERIVED_PURINE_METABOLISM	tilS_hprT->PGPT0021660	1
PLANT_DERIVED_NUCLEOSIDE_METABOLISM	PLANT_DERIVED_PURINE_METABOLISM	ureAB|ureA|ureB->PGPT0021645	1
PLANT_DERIVED_NUCLEOSIDE_METABOLISM	PLANT_DERIVED_PURINE_METABOLISM	ureC->PGPT0000965	1
PLANT_DERIVED_NUCLEOSIDE_METABOLISM	PLANT_DERIVED_PYRIMIDINE_DEGRADATION	UPB1_like|pydC->PGPT0008885	2
PLANT_DERIVED_NUCLEOSIDE_METABOLISM	PLANT_DERIVED_PYRIMIDINE_DEGRADATION	dht|hydA->PGPT0008880	1
PLANT_DERIVED_NUCLEOSIDE_METABOLISM	PLANT_DERIVED_PYRIMIDINE_DEGRADATION	pydC->PGPT0021095	1
PLANT_DERIVED_NUCLEOSIDE_METABOLISM	PLANT_DERIVED_PYRIMIDINE_METABOLISM	bar->PGPT0021250	1
PLANT_DERIVED_NUCLEOSIDE_METABOLISM	PLANT_DERIVED_PYRIMIDINE_METABOLISM	carA->PGPT0021155	1
PLANT_DERIVED_NUCLEOSIDE_METABOLISM	PLANT_DERIVED_PYRIMIDINE_METABOLISM	carB->PGPT0021150	1
PLANT_DERIVED_NUCLEOSIDE_METABOLISM	PLANT_DERIVED_PYRIMIDINE_METABOLISM	cdd->PGPT0021360	1
PLANT_DERIVED_NUCLEOSIDE_METABOLISM	PLANT_DERIVED_PYRIMIDINE_METABOLISM	cmk->PGPT0021220	2
PLANT_DERIVED_NUCLEOSIDE_METABOLISM	PLANT_DERIVED_PYRIMIDINE_METABOLISM	codA|cdd->PGPT0021320	1
PLANT_DERIVED_NUCLEOSIDE_METABOLISM	PLANT_DERIVED_PYRIMIDINE_METABOLISM	cpdB->PGPT0021400	1
PLANT_DERIVED_NUCLEOSIDE_METABOLISM	PLANT_DERIVED_PYRIMIDINE_METABOLISM	dcd->PGPT0021225	1
PLANT_DERIVED_NUCLEOSIDE_METABOLISM	PLANT_DERIVED_PYRIMIDINE_METABOLISM	deoA->PGPT0021365	1
PLANT_DERIVED_NUCLEOSIDE_METABOLISM	PLANT_DERIVED_PYRIMIDINE_METABOLISM	dut->PGPT0021355	1
PLANT_DERIVED_NUCLEOSIDE_METABOLISM	PLANT_DERIVED_PYRIMIDINE_METABOLISM	mutT|ndx->PGPT0021415	1
PLANT_DERIVED_NUCLEOSIDE_METABOLISM	PLANT_DERIVED_PYRIMIDINE_METABOLISM	nagD->PGPT0021435	1
PLANT_DERIVED_NUCLEOSIDE_METABOLISM	PLANT_DERIVED_PYRIMIDINE_METABOLISM	ndk->PGPT0021210	1
PLANT_DERIVED_NUCLEOSIDE_METABOLISM	PLANT_DERIVED_PYRIMIDINE_METABOLISM	nrdA|nrdE->PGPT0021340	1
PLANT_DERIVED_NUCLEOSIDE_METABOLISM	PLANT_DERIVED_PYRIMIDINE_METABOLISM	psuG->PGPT0021425	1
PLANT_DERIVED_NUCLEOSIDE_METABOLISM	PLANT_DERIVED_PYRIMIDINE_METABOLISM	punA->PGPT0013380	1
PLANT_DERIVED_NUCLEOSIDE_METABOLISM	PLANT_DERIVED_PYRIMIDINE_METABOLISM	pyrB->PGPT0021160	1
PLANT_DERIVED_NUCLEOSIDE_METABOLISM	PLANT_DERIVED_PYRIMIDINE_METABOLISM	pyrC->PGPT0021145	3
PLANT_DERIVED_NUCLEOSIDE_METABOLISM	PLANT_DERIVED_PYRIMIDINE_METABOLISM	pyrDI->PGPT0021175	1
PLANT_DERIVED_NUCLEOSIDE_METABOLISM	PLANT_DERIVED_PYRIMIDINE_METABOLISM	pyrDII->PGPT0021180	1
PLANT_DERIVED_NUCLEOSIDE_METABOLISM	PLANT_DERIVED_PYRIMIDINE_METABOLISM	pyrE->PGPT0021200	1
PLANT_DERIVED_NUCLEOSIDE_METABOLISM	PLANT_DERIVED_PYRIMIDINE_METABOLISM	pyrF->PGPT0014965	1
PLANT_DERIVED_NUCLEOSIDE_METABOLISM	PLANT_DERIVED_PYRIMIDINE_METABOLISM	pyrG->PGPT0021215	1
PLANT_DERIVED_NUCLEOSIDE_METABOLISM	PLANT_DERIVED_PYRIMIDINE_METABOLISM	rutB->PGPT0021270	3
PLANT_DERIVED_NUCLEOSIDE_METABOLISM	PLANT_DERIVED_PYRIMIDINE_METABOLISM	rutE|ycdI->PGPT0021290	2
PLANT_DERIVED_NUCLEOSIDE_METABOLISM	PLANT_DERIVED_PYRIMIDINE_METABOLISM	tdk->PGPT0021390	1
PLANT_DERIVED_NUCLEOSIDE_METABOLISM	PLANT_DERIVED_PYRIMIDINE_METABOLISM	thyX|thy1->PGPT0008150	1
PLANT_DERIVED_NUCLEOSIDE_METABOLISM	PLANT_DERIVED_PYRIMIDINE_METABOLISM	tmk->PGPT0021395	1
PLANT_DERIVED_NUCLEOSIDE_METABOLISM	PLANT_DERIVED_PYRIMIDINE_METABOLISM	upp->PGPT0021240	1
PLANT_DERIVED_NUCLEOSIDE_METABOLISM	PLANT_DERIVED_PYRIMIDINE_METABOLISM	ydfG->PGPT0021285	2
PLANT_DERIVED_ORGANIC_ACID_TRANSPORT	PLANT_DERIVED_C4-DICARBOXYRATE_TRANSPORT	dctM->PGPT0017335	1
PLANT_DERIVED_ORGANIC_ACID_TRANSPORT	PLANT_DERIVED_FORMATE_TRANSPORT	oxlT->PGPT0017235	1
PLANT_DERIVED_ORGANIC_ACID_TRANSPORT	PLANT_DERIVED_GALACTONATE_TRANSPORT	dgoT->PGPT0002190	1
PLANT_DERIVED_ORGANIC_ACID_TRANSPORT	PLANT_DERIVED_OXALATE_TRANSPORT	oxlT->PGPT0017235	1
PLANT_DERIVED_ORGANIC_ACID_UTILIZATION	PLANT_DERIVED_ACETATE_UTILIZATION	acs->PGPT0002265	2
PLANT_DERIVED_ORGANIC_ACID_UTILIZATION	PLANT_DERIVED_ACONITATE_UTILIZATION	IRG1_like->PGPT0001471	3
PLANT_DERIVED_ORGANIC_ACID_UTILIZATION	PLANT_DERIVED_ACONITATE_UTILIZATION	acnA->PGPT0001465	1
PLANT_DERIVED_ORGANIC_ACID_UTILIZATION	PLANT_DERIVED_ASCORBATE_UTILIZATION	araD|ulaF|sgaE|sgbE->PGPT0017420	1
PLANT_DERIVED_ORGANIC_ACID_UTILIZATION	PLANT_DERIVED_ASCORBATE_UTILIZATION	ulaG->PGPT0019580	1
PLANT_DERIVED_ORGANIC_ACID_UTILIZATION	PLANT_DERIVED_CINNAMATE_DEGRDATION	hcaC->PGPT0019745	3
PLANT_DERIVED_ORGANIC_ACID_UTILIZATION	PLANT_DERIVED_CINNAMATE_DEGRDATION	hcaD|cndC1->PGPT0019730	3
PLANT_DERIVED_ORGANIC_ACID_UTILIZATION	PLANT_DERIVED_CINNAMATE_DEGRDATION	mhpB->PGPT0019760	2
PLANT_DERIVED_ORGANIC_ACID_UTILIZATION	PLANT_DERIVED_CINNAMATE_DEGRDATION	mhpC->PGPT0019765	1
PLANT_DERIVED_ORGANIC_ACID_UTILIZATION	PLANT_DERIVED_CITRATE_SENSING|UTILIZATION	citE->PGPT0019480	2
PLANT_DERIVED_ORGANIC_ACID_UTILIZATION	PLANT_DERIVED_CITRATE_SENSING|UTILIZATION	icd->PGPT0001170	1
PLANT_DERIVED_ORGANIC_ACID_UTILIZATION	PLANT_DERIVED_FORMATE_UTILIZATION	fdoG|fdhF|fdwA->PGPT0019635	2
PLANT_DERIVED_ORGANIC_ACID_UTILIZATION	PLANT_DERIVED_FORMATE_UTILIZATION	fdoI|fdsG->PGPT0019670	1
PLANT_DERIVED_ORGANIC_ACID_UTILIZATION	PLANT_DERIVED_FUMARATE_SENSING|UTILIZATION	fumC->PGPT0001650	1
PLANT_DERIVED_ORGANIC_ACID_UTILIZATION	PLANT_DERIVED_FUMARATE_SENSING|UTILIZATION	sdhA|frdA->PGPT0001605	2
PLANT_DERIVED_ORGANIC_ACID_UTILIZATION	PLANT_DERIVED_FUMARATE_SENSING|UTILIZATION	sdhB|frdB->PGPT0001600	2
PLANT_DERIVED_ORGANIC_ACID_UTILIZATION	PLANT_DERIVED_FUMARATE_SENSING|UTILIZATION	sdhC|frdC->PGPT0001595	1
PLANT_DERIVED_ORGANIC_ACID_UTILIZATION	PLANT_DERIVED_FUMARATE_SENSING|UTILIZATION	sdhD|frdD->PGPT0001590	1
PLANT_DERIVED_ORGANIC_ACID_UTILIZATION	PLANT_DERIVED_GLUCONIC_ACID_UTILIZATION	gntK|idnK->PGPT0018055	1
PLANT_DERIVED_ORGANIC_ACID_UTILIZATION	PLANT_DERIVED_GLUTARATE_UTILIZATION	korA|oorA|oforA->PGPT0001175	1
PLANT_DERIVED_ORGANIC_ACID_UTILIZATION	PLANT_DERIVED_GLUTARATE_UTILIZATION	korB|oorB|oforB->PGPT0001180	1
PLANT_DERIVED_ORGANIC_ACID_UTILIZATION	PLANT_DERIVED_GLUTARATE_UTILIZATION	lhgO|ygaF->PGPT0013225	1
PLANT_DERIVED_ORGANIC_ACID_UTILIZATION	PLANT_DERIVED_GlYOXULATE_UTILIZATION	mch|mcd->PGPT0019466	1
PLANT_DERIVED_ORGANIC_ACID_UTILIZATION	PLANT_DERIVED_INDOLE-3-ACETATE_DEGRADATION	aldH|dhaS->PGPT0006875	16
PLANT_DERIVED_ORGANIC_ACID_UTILIZATION	PLANT_DERIVED_MALATE_UTILIZATION	bshA->PGPT0019565	1
PLANT_DERIVED_ORGANIC_ACID_UTILIZATION	PLANT_DERIVED_MALATE_UTILIZATION	bshB1->PGPT0019570	1
PLANT_DERIVED_ORGANIC_ACID_UTILIZATION	PLANT_DERIVED_MALATE_UTILIZATION	bshB2->PGPT0019575	2
PLANT_DERIVED_ORGANIC_ACID_UTILIZATION	PLANT_DERIVED_MALATE_UTILIZATION	leuB->PGPT0001441	1
PLANT_DERIVED_ORGANIC_ACID_UTILIZATION	PLANT_DERIVED_MALATE_UTILIZATION	leuC->PGPT0001442	1
PLANT_DERIVED_ORGANIC_ACID_UTILIZATION	PLANT_DERIVED_MALATE_UTILIZATION	leuD->PGPT0001443	1
PLANT_DERIVED_ORGANIC_ACID_UTILIZATION	PLANT_DERIVED_MALATE_UTILIZATION	maeA|sfcA|ywkA->PGPT0001350	2
PLANT_DERIVED_ORGANIC_ACID_UTILIZATION	PLANT_DERIVED_MALATE_UTILIZATION	mdh->PGPT0001435	1
PLANT_DERIVED_ORGANIC_ACID_UTILIZATION	PLANT_DERIVED_NICOTINATE_DEGRADATION	nicF->PGPT0019705	1
PLANT_DERIVED_ORGANIC_ACID_UTILIZATION	PLANT_DERIVED_NICOTINATE_DEGRADATION	nicR->PGPT0019711	2
PLANT_DERIVED_ORGANIC_ACID_UTILIZATION	PLANT_DERIVED_ORGANIC_ACID_USAGE-TRICARBOXYLIC_ACID_CYCLE	CS|gltA->PGPT0001455	2
PLANT_DERIVED_ORGANIC_ACID_UTILIZATION	PLANT_DERIVED_ORGANIC_ACID_USAGE-TRICARBOXYLIC_ACID_CYCLE	aceE->PGPT0001385	2
PLANT_DERIVED_ORGANIC_ACID_UTILIZATION	PLANT_DERIVED_ORGANIC_ACID_USAGE-TRICARBOXYLIC_ACID_CYCLE	aceF|pdhC->PGPT0001390	3
PLANT_DERIVED_ORGANIC_ACID_UTILIZATION	PLANT_DERIVED_ORGANIC_ACID_USAGE-TRICARBOXYLIC_ACID_CYCLE	acnA->PGPT0001465	1
PLANT_DERIVED_ORGANIC_ACID_UTILIZATION	PLANT_DERIVED_ORGANIC_ACID_USAGE-TRICARBOXYLIC_ACID_CYCLE	frdA->PGPT0001115	3
PLANT_DERIVED_ORGANIC_ACID_UTILIZATION	PLANT_DERIVED_ORGANIC_ACID_USAGE-TRICARBOXYLIC_ACID_CYCLE	fumC->PGPT0001650	1
PLANT_DERIVED_ORGANIC_ACID_UTILIZATION	PLANT_DERIVED_ORGANIC_ACID_USAGE-TRICARBOXYLIC_ACID_CYCLE	icd->PGPT0001170	1
PLANT_DERIVED_ORGANIC_ACID_UTILIZATION	PLANT_DERIVED_ORGANIC_ACID_USAGE-TRICARBOXYLIC_ACID_CYCLE	korA|oorA|oforA->PGPT0001175	1
PLANT_DERIVED_ORGANIC_ACID_UTILIZATION	PLANT_DERIVED_ORGANIC_ACID_USAGE-TRICARBOXYLIC_ACID_CYCLE	korB|oorB|oforB->PGPT0001180	1
PLANT_DERIVED_ORGANIC_ACID_UTILIZATION	PLANT_DERIVED_ORGANIC_ACID_USAGE-TRICARBOXYLIC_ACID_CYCLE	lpd|pdhD->PGPT0001380	3
PLANT_DERIVED_ORGANIC_ACID_UTILIZATION	PLANT_DERIVED_ORGANIC_ACID_USAGE-TRICARBOXYLIC_ACID_CYCLE	mdh->PGPT0001435	1
PLANT_DERIVED_ORGANIC_ACID_UTILIZATION	PLANT_DERIVED_ORGANIC_ACID_USAGE-TRICARBOXYLIC_ACID_CYCLE	pckA->PGPT0019595	1
PLANT_DERIVED_ORGANIC_ACID_UTILIZATION	PLANT_DERIVED_ORGANIC_ACID_USAGE-TRICARBOXYLIC_ACID_CYCLE	sdhA|frdA->PGPT0001605	2
PLANT_DERIVED_ORGANIC_ACID_UTILIZATION	PLANT_DERIVED_ORGANIC_ACID_USAGE-TRICARBOXYLIC_ACID_CYCLE	sdhB|frdB->PGPT0001600	2
PLANT_DERIVED_ORGANIC_ACID_UTILIZATION	PLANT_DERIVED_ORGANIC_ACID_USAGE-TRICARBOXYLIC_ACID_CYCLE	sdhC|frdC->PGPT0001595	1
PLANT_DERIVED_ORGANIC_ACID_UTILIZATION	PLANT_DERIVED_ORGANIC_ACID_USAGE-TRICARBOXYLIC_ACID_CYCLE	sdhD|frdD->PGPT0001590	1
PLANT_DERIVED_ORGANIC_ACID_UTILIZATION	PLANT_DERIVED_ORGANIC_ACID_USAGE-TRICARBOXYLIC_ACID_CYCLE	sucC->PGPT0019515	1
PLANT_DERIVED_ORGANIC_ACID_UTILIZATION	PLANT_DERIVED_ORGANIC_ACID_USAGE-TRICARBOXYLIC_ACID_CYCLE	sucD->PGPT0001540	1
PLANT_DERIVED_ORGANIC_ACID_UTILIZATION	PLANT_DERIVED_OXALIC_ACID_DERIVATE_UTILIZATION	frc|yfdW->PGPT0002130	3
PLANT_DERIVED_ORGANIC_ACID_UTILIZATION	PLANT_DERIVED_OXALIC_ACID_DERIVATE_UTILIZATION	gyaR->PGPT0019780	2
PLANT_DERIVED_ORGANIC_ACID_UTILIZATION	PLANT_DERIVED_OXALIC_ACID_DERIVATE_UTILIZATION	uctC|yfdE->PGPT0014505	13
PLANT_DERIVED_ORGANIC_ACID_UTILIZATION	PLANT_DERIVED_SALICYLIC_ACID_DEGRADATION	bsdA->PGPT0019770	1
PLANT_DERIVED_ORGANIC_ACID_UTILIZATION	PLANT_DERIVED_SALICYLIC_ACID_DEGRADATION	ubiX|bsdB->PGPT0009565	1
PLANT_DERIVED_ORGANIC_ACID_UTILIZATION	PLANT_DERIVED_SHIKIMATE_DEGRADATION	aroB->PGPT0012875	1
PLANT_DERIVED_ORGANIC_ACID_UTILIZATION	PLANT_DERIVED_SHIKIMATE_DEGRADATION	aroL|aroK->PGPT0012900	1
PLANT_DERIVED_ORGANIC_ACID_UTILIZATION	PLANT_DERIVED_SHIKIMATE_DEGRADATION	yddE->PGPT0012850	1
PLANT_DERIVED_ORGANIC_ACID_UTILIZATION	PLANT_DERIVED_SUCCINATE_UTILIZATION	sdhA|frdA->PGPT0001605	2
PLANT_DERIVED_ORGANIC_ACID_UTILIZATION	PLANT_DERIVED_SUCCINATE_UTILIZATION	sdhB|frdB->PGPT0001600	2
PLANT_DERIVED_ORGANIC_ACID_UTILIZATION	PLANT_DERIVED_SUCCINATE_UTILIZATION	sdhC|frdC->PGPT0001595	1
PLANT_DERIVED_ORGANIC_ACID_UTILIZATION	PLANT_DERIVED_SUCCINATE_UTILIZATION	sdhD|frdD->PGPT0001590	1
PLANT_DERIVED_ORGANIC_ACID_UTILIZATION	PLANT_DERIVED_SUCCINATE_UTILIZATION	sucC->PGPT0019515	1
PLANT_DERIVED_ORGANIC_ACID_UTILIZATION	PLANT_DERIVED_SUCCINATE_UTILIZATION	sucD->PGPT0001540	1
PLANT_DERIVED_SUGAR_ACID_UTILIZATION	PLANT_DERIVED_GALACTARATE|GLUCARATE_DEGRADATION	garK|glxK->PGPT0018175	1
PLANT_DERIVED_SUGAR_ACID_UTILIZATION	PLANT_DERIVED_GALACTARATE|GLUCARATE_DEGRADATION	garR|glxR->PGPT0018170	5
PLANT_DERIVED_SUGAR_ACID_UTILIZATION	PLANT_DERIVED_GLACTURONATE|GLUCURONATE_DEGRADATION	udh->PGPT0018290	2
PLANT_DERIVED_SUGAR_ACID_UTILIZATION	PLANT_DERIVED_GLUCONATE_METABOLISM	gdh|ycdF->PGPT0014705	1
PLANT_DERIVED_SUGAR_ACID_UTILIZATION	PLANT_DERIVED_GLUCONATE_METABOLISM	gnd|gntZ->PGPT0017385	2
PLANT_DERIVED_SUGAR_ACID_UTILIZATION	PLANT_DERIVED_GLUCONATE_METABOLISM	gntK|idnK->PGPT0018055	1
PLANT_DERIVED_SUGAR_ACID_UTILIZATION	PLANT_DERIVED_GLUCONATE_METABOLISM	idnO->PGPT0018070	3
PLANT_DERIVED_SUGAR_ACID_UTILIZATION	PLANT_DERIVED_GLUCONATE_METABOLISM	kduD->PGPT0018065	4
PLANT_DERIVED_SUGAR_ACID_UTILIZATION	PLANT_DERIVED_GLUCONATE_METABOLISM	ykgB|pgl->PGPT0014975	1
PLANT_DERIVED_SUGAR_ACID_UTILIZATION	PLANT_DERIVED_GLUCONATE_METABOLISM	zwf->PGPT0017380	2
PLANT_DERIVED_SUGAR_ACID_UTILIZATION	PLANT_DERIVED_GULONATE_DEGRADATION	araD|ulaF|sgaE|sgbE->PGPT0017420	1
PLANT_DERIVED_SUGAR_ACID_UTILIZATION	PLANT_DERIVED_HEXONATE|HEXURONATE|HEXURONIDE_UTILIZATION	kdgR->PGPT0018213	9
PLANT_DERIVED_SUGAR_ACID_UTILIZATION	PLANT_DERIVED_IDONATE_DEGRADATION	gntK|idnK->PGPT0018055	1
PLANT_DERIVED_SUGAR_ACID_UTILIZATION	PLANT_DERIVED_IDONATE_DEGRADATION	idnO->PGPT0018070	3
PLANT_DERIVED_SUGAR_ACID_UTILIZATION	PLANT_DERIVED_LACTATE_DEGRADATION	lldD->PGPT0001765	1
PLANT_DERIVED_SUGAR_ACID_UTILIZATION	PLANT_DERIVED_LACTATE_DEGRADATION	lldE|ykgE|lutA->PGPT0018090	1
PLANT_DERIVED_SUGAR_ACID_UTILIZATION	PLANT_DERIVED_LACTATE_DEGRADATION	lldF|ykgF|lutB->PGPT0018095	1
PLANT_DERIVED_SUGAR_ACID_UTILIZATION	PLANT_DERIVED_LACTATE_DEGRADATION	lldG|ykgG|lutC->PGPT0018100	1
PLANT_DERIVED_SUGAR_ACID_UTILIZATION	PLANT_DERIVED_LACTATE_DEGRADATION	lldR->PGPT0018120	1
PLANT_DERIVED_SUGAR_ACID_UTILIZATION	PLANT_DERIVED_OLIGOGALACTURONIDE_DEGRADATION	kduD->PGPT0018065	4
PLANT_DERIVED_SUGAR_ACID_UTILIZATION	PLANT_DERIVED_THREONATE_DEGRADATION	ltnD|ygbJ->PGPT0018135	1
PLANT_DERIVED_SUGAR_ALCOHOL_UTILIZATION	PLANT_DERIVED_D-ERYTHRULOSE|D-THREITOL_DEGRADATION	rpiB->PGPT0017395	1
PLANT_DERIVED_SUGAR_ALCOHOL_UTILIZATION	PLANT_DERIVED_ERYTHRITOL_DEGRADATION	rpiB->PGPT0017395	1
PLANT_DERIVED_SUGAR_ALCOHOL_UTILIZATION	PLANT_DERIVED_GLYCEROL|GLYCEROPHOSPHODIESTER_METABOLISM|DEGRADATION	glpA|glpD->PGPT0006775	1
PLANT_DERIVED_SUGAR_ALCOHOL_UTILIZATION	PLANT_DERIVED_GLYCEROL|GLYCEROPHOSPHODIESTER_METABOLISM|DEGRADATION	glpK->PGPT0018435	1
PLANT_DERIVED_SUGAR_ALCOHOL_UTILIZATION	PLANT_DERIVED_GLYCEROL|GLYCEROPHOSPHODIESTER_METABOLISM|DEGRADATION	glpQ|ugpQ->PGPT0018470	3
PLANT_DERIVED_SUGAR_ALCOHOL_UTILIZATION	PLANT_DERIVED_INOSITOL_DERIVATE_DEGRADATION	iolI->PGPT0018495	2
PLANT_DERIVED_SUGAR_ALCOHOL_UTILIZATION	PLANT_DERIVED_INOSITOL_DERIVATE_DEGRADATION	iolS->PGPT0018520	1
PLANT_DERIVED_SUGAR_ALCOHOL_UTILIZATION	PLANT_DERIVED_INOSITOL_DERIVATE_DEGRADATION	iolW->PGPT0018530	1
PLANT_DERIVED_SUGAR_ALCOHOL_UTILIZATION	PLANT_DERIVED_INOSITOL_DERIVATE_DEGRADATION	mmsA|iolA->PGPT0002295	1
PLANT_DERIVED_SUGAR_ALCOHOL_UTILIZATION	PLANT_DERIVED_INOSITOL_DERIVATE_DEGRADATION	mocR->PGPT0016790	2
PLANT_DERIVED_SUGAR_ALCOHOL_UTILIZATION	PLANT_DERIVED_INOSITOL_DERIVATE_DEGRADATION	suhB->PGPT0018535	2
PLANT_DERIVED_SUGAR_ALCOHOL_UTILIZATION	PLANT_DERIVED_MANNITOL_DEGRADATION	hxpB->PGPT0018405	1
PLANT_DERIVED_SUGAR_ALCOHOL_UTILIZATION	PLANT_DERIVED_SORBITOL_DEGRADATION	hxpB->PGPT0018405	1
PLANT_DERIVED_TERPENE_UTILIZATION	PLANT_DERIVED_1|8-CINEOLE_DEGRADATION	cinA->PGPT0019785	8
PLANT_DERIVED_TERPENE_UTILIZATION	PLANT_DERIVED_CAMPHOR_DEGRADATION	camABC->PGPT0019860	7
PLANT_DERIVED_TERPENE_UTILIZATION	PLANT_DERIVED_CAMPHOR_DEGRADATION	camG->PGPT0019880	1
PLANT_DERIVED_TERPENE_UTILIZATION	PLANT_DERIVED_CAMPHOR_DEGRADATION	camK->PGPT0019870	1
PLANT_DERIVED_TERPENE_UTILIZATION	PLANT_DERIVED_CARVEOL-CARVEONE_DEGRADATION	Trans_carveol_dehydrogenase|EC_1_1_1_275->PGPT0019790	9
PLANT_DERIVED_TERPENE_UTILIZATION	PLANT_DERIVED_CITRONELLOL-CITRONELLAL-CITRONELLATE_DEGRADATION	hmgL->PGPT0008315	2
PLANT_DERIVED_TERPENE_UTILIZATION	PLANT_DERIVED_EPOXIDE_DEGRADATION	ephA->PGPT0019791	2
PLANT_DERIVED_TERPENE_UTILIZATION	PLANT_DERIVED_LIMONENE_DEGRADATION	limA->PGPT0019800	2
PLANT_DERIVED_TERPENE_UTILIZATION	vCITRONELLOL-CITRONELLAL-CITRONELLATE_DEGRADATION	atuH->PGPT0019830	1
PLANT_DERIVED_TRIGONELLINE_USAGE	PLANT_DERIVED_TRIGONELLINE_DEGRADATION	gabD->PGPT0001580	6
PLANT_DERIVED_TRIGONELLINE_USAGE	PLANT_DERIVED_TRIGONELLINE_DEGRADATION	tgnA->PGPT0000905	1
PLANT_DERIVED_TRIGONELLINE_USAGE	PLANT_DERIVED_TRIGONELLINE_DEGRADATION	tgnB->PGPT0000910	2
PLANT_DERIVED_TRIGONELLINE_USAGE	PLANT_DERIVED_TRIGONELLINE_DEGRADATION	tgnR->PGPT0000900	3
5. COLONIZATION-SURFACE_ATTACHMENT
SURFACE_ADHESION	SURFACE_ADHESION-CELLULOSE_METABOLISM	bcsA|yhjN|celA->PGPT0022275	1
SURFACE_ADHESION	SURFACE_ADHESION-TYPE_IV_PILI	pilA->PGPT0015905	1
SURFACE_ADHESION	SURFACE_ADHESION-TYPE_IV_PILI	pilB->PGPT0015915	1
SURFACE_ADHESION	SURFACE_ADHESION-WIDESPREAD_COLONIZATION_ISLAND	cpaF->PGPT0016025	2
SURFACE_ADHESION	SURFACE_ADHESION-WIDESPREAD_COLONIZATION_ISLAND	tadB->PGPT0022290	1
SURFACE_ADHESION	SURFACE_ADHESION-WIDESPREAD_COLONIZATION_ISLAND	tadC->PGPT0022295	1
SURFACE_ATTACHMENT-LIPO-|COLANIC_ACID_METABOLISM	SURFACE_ATTACHMENT-COLANIC_ACID_METABOLISM	gmd->PGPT0022770	2
SURFACE_ATTACHMENT-LIPO-|COLANIC_ACID_METABOLISM	SURFACE_ATTACHMENT-COLANIC_ACID_METABOLISM	manB|yhxB->PGPT0017865	2
SURFACE_ATTACHMENT-LIPO-|TEICHOIC_ACID_METABOLISM	SURFACE_ATTACHMENT-LIPOTEICHOIC_ACID_METABOLISM	mgs|bgsB->PGPT0023395	1
SURFACE_ATTACHMENT-LIPO-|TEICHOIC_ACID_METABOLISM	SURFACE_ATTACHMENT-TEICHOIC_ACID_METABOLISM	gtaC->PGPT0023460	1
SURFACE_ATTACHMENT-LIPO-|TEICHURONIC_ACID_METABOLISM	SURFACE_ATTACHMENT-TEICHURONIC_ACID_METABOLISM	tuaH->PGPT0015225	1
SURFACE_ATTACHMENT-LIPO-|TEICHURONIC_ACID_METABOLISM	SURFACE_ATTACHMENT-TEICHURONIC_ACID_METABOLISM	wecA|tagO|rfe->PGPT0015240	1
SURFACE_ATTACHMENT-LIPO-|TEICHURONIC_ACID_METABOLISM	SURFACE_ATTACHMENT-TEICHURONIC_ACID_TRANSPORT	tuaB->PGPT0015230	1
SURFACE_ATTACHMENT-LPS|LIPID|IVA_METABOLISM	SURFACE_ATTACHMENT-LIPID_A_METABOLISM	lpxG->PGPT0022365	1
SURFACE_ATTACHMENT-LPS|LIPID|IVA_METABOLISM	SURFACE_ATTACHMENT-LPS-GDP_D-RHAMNOSE|DEOXY_D_MANNOSE|TALOSE|PEROSAMINE_MODIFICATION	gmd->PGPT0022770	2
SURFACE_ATTACHMENT-LPS|LIPID|IVA_METABOLISM	SURFACE_ATTACHMENT-LPS-GDP_MANNOSE_MODIFICATION	mpg|rfbM->PGPT0017880	1
SURFACE_ATTACHMENT-LPS|LIPID|IVA_METABOLISM	SURFACE_ATTACHMENT-LPS-GLUCOSAMINE_MODIFICATION	glmU->PGPT0018955	1
SURFACE_ATTACHMENT-LPS|LIPID|IVA_METABOLISM	SURFACE_ATTACHMENT-LPS-GLUCOSE-MANNOSE-FRUCOSE_CONVERSION	manA->PGPT0017860	1
SURFACE_ATTACHMENT-LPS|LIPID|IVA_METABOLISM	SURFACE_ATTACHMENT-LPS-GLUCURONATES_MODIFICATION	ugd|tuaD->PGPT0017855	2
SURFACE_ATTACHMENT-LPS|LIPID|IVA_METABOLISM	SURFACE_ATTACHMENT-LPS-O-ANTIOGEN_BIOSYNTHESIS	gmd->PGPT0022770	2
SURFACE_ATTACHMENT-LPS|LIPID|IVA_METABOLISM	SURFACE_ATTACHMENT-LPS-O-ANTIOGEN_BIOSYNTHESIS	rfbA|rmlA|rffH->PGPT0022600	1
SURFACE_ATTACHMENT-LPS|LIPID|IVA_METABOLISM	SURFACE_ATTACHMENT-LPS-O-ANTIOGEN_BIOSYNTHESIS	rfbB|rmlB|rffG->PGPT0022625	1
SURFACE_ATTACHMENT-LPS|LIPID|IVA_METABOLISM	SURFACE_ATTACHMENT-LPS-O-ANTIOGEN_BIOSYNTHESIS	wbdB|wbpY|mtfA->PGPT0023155	1
SURFACE_ATTACHMENT-LPS|LIPID|IVA_METABOLISM	SURFACE_ATTACHMENT-LPS-O-ANTIOGEN_BIOSYNTHESIS	wecA|tagO|rfe->PGPT0015240	1
SURFACE_ATTACHMENT-LPS|LIPID|IVA_METABOLISM	SURFACE_ATTACHMENT-LPS-PARATOSE|TRYLOSE|ABEQUOSE|ASCARYLOSEMODIFICATION	rfbA|rmlA|rffH->PGPT0022600	1
SURFACE_ATTACHMENT-LPS|LIPID|IVA_METABOLISM	SURFACE_ATTACHMENT-LPS-PEROSAMINE_MODIFICATION	per|rfbE->PGPT0022785	1
SURFACE_ATTACHMENT-LPS|LIPID|IVA_METABOLISM	SURFACE_ATTACHMENT-LPS-PUTATIVE_TRYLOSE_MODIFICATION	rfbB|rmlB|rffG->PGPT0022625	1
SURFACE_ATTACHMENT-LPS|LIPID|IVA_METABOLISM	SURFACE_ATTACHMENT-LPS-PUTATIVE_TRYLOSE_MODIFICATION	rfbC|rmlC->PGPT0014300	1
SURFACE_ATTACHMENT-LPS|LIPID|IVA_METABOLISM	SURFACE_ATTACHMENT-LPS-PUTATIVE_TRYLOSE_MODIFICATION	rfbD|rmlD->PGPT0022630	1
SURFACE_ATTACHMENT-LPS|LIPID|IVA_METABOLISM	SURFACE_ATTACHMENT-LPS-UDP_MANNOSE_MODIFICATION	manB|yhxB->PGPT0017865	2
SURFACE_ATTACHMENT-LPS|LIPID|IVA_METABOLISM	SURFACE_ATTACHMENT-LPS_CORE_OLIGOSACCHARIDES_METABOLISM	gpgS->PGPT0022460	2
SURFACE_ATTACHMENT-LPS|LIPID|IVA_METABOLISM	SURFACE_ATTACHMENT-LPS_D_GALACTOSAMINURONIC_ACID_MODIFICATION	wbpP->PGPT0018910	1
SURFACE_ATTACHMENT-LPS|LIPID|IVA_METABOLISM	SURFACE_ATTACHMENT-LPS_D_MANNURONIC_ACID_MODIFICATION	wbpD|wlbB->PGPT0022705	2
SURFACE_ATTACHMENT-LPS|LIPID|IVA_METABOLISM	SURFACE_ATTACHMENT-LPS_D_MANNURONIC_ACID_MODIFICATION	wbpE|wlbC->PGPT0022700	1
6. OTHER_COLONIZATION_RELATED_PROTEINS
COLONIZATION-GLYCOGEN_METABOLISM	COLONIZATION-GLYCOGEN_BIOSYNTHESIS	glgC->PGPT0025885	1
COLONIZATION-GLYCOGEN_METABOLISM	COLONIZATION-GLYCOGEN_BIOSYNTHESIS	glgP->PGPT0018545	1
COLONIZATION-GLYCOGEN_METABOLISM	COLONIZATION-GLYCOGEN_BIOSYNTHESIS	yqgM->PGPT0018547	2
COLONIZATION-HOST_INVASION_FACTORS	HOST_INVASION-GGDEF|EAL|PAC|PAS-DOMAIN-CONTAINING_PROTEIN	GGDEF|EAL|PAC|PAS_domain_containing_protein->PGPT0023624	1
COLONIZATION-HOST_INVASION_FACTORS	HOST_INVASION-HOPANOID_BIOSYNTHESIS	hpnH->PGPT0023630	2
COLONIZATION-HOST_INVASION_FACTORS	HOST_INVASION-HOPANOID_BIOSYNTHESIS	shc->PGPT0023625	2
COLONIZATION-HOST_INVASION_FACTORS	HOST_INVASION-HOST_INFECTION_MEDIATOR	miaA|ipt->PGPT0007210	1
COLONIZATION-HOST_INVASION_FACTORS	HOST_INVASION-HOST_INFECTION_MEDIATOR	typA|bipA->PGPT0023720	1
COLONIZATION-HOST_INVASION_FACTORS	HOST_INVASION-HOST_INFECTION_MEDIATOR	yajQ->PGPT0012210	1
COLONIZATION-HOST_INVASION_FACTORS	HOST_INVASION-SAM|QUEUOSINE|LIPID_METABOLISM	queA->PGPT0023660	1
COLONIZATION-HOST_INVASION_FACTORS	HOST_INVASION-SAM|QUEUOSINE|LIPID_METABOLISM	smtA->PGPT0023655	1
7. ROOT_COLONIZATION
ROOT_COLONIZATION-VITAMIN_B3|NIACIN_METABOLISM	ROOT_COLONIZATION-VITAMIN_B3|NIACIN_BIOSYNTHESIS	nadA->PGPT0013365	1
ROOT_COLONIZATION-VITAMIN_B3|NIACIN_METABOLISM	ROOT_COLONIZATION-VITAMIN_B3|NIACIN_BIOSYNTHESIS	nadB->PGPT0013355	2
ROOT_COLONIZATION-VITAMIN_B3|NIACIN_METABOLISM	ROOT_COLONIZATION-VITAMIN_B3|NIACIN_BIOSYNTHESIS	nadC->PGPT0013370	1
ROOT_COLONIZATION-VITAMIN_B3|NIACIN_METABOLISM	ROOT_COLONIZATION-VITAMIN_B3|NIACIN_BIOSYNTHESIS	nadD->PGPT0013435	1
ROOT_COLONIZATION-VITAMIN_B3|NIACIN_METABOLISM	ROOT_COLONIZATION-VITAMIN_B3|NIACIN_BIOSYNTHESIS	nadE2->PGPT0013450	1
ROOT_COLONIZATION-VITAMIN_B3|NIACIN_METABOLISM	ROOT_COLONIZATION-VITAMIN_B3|NIACIN_BIOSYNTHESIS	npdA->PGPT0013485	1
ROOT_COLONIZATION-VITAMIN_B3|NIACIN_METABOLISM	ROOT_COLONIZATION-VITAMIN_B3|NIACIN_BIOSYNTHESIS	nudC->PGPT0013440	1
ROOT_COLONIZATION-VITAMIN_B3|NIACIN_METABOLISM	ROOT_COLONIZATION-VITAMIN_B3|NIACIN_BIOSYNTHESIS	pncA->PGPT0013470	1
ROOT_COLONIZATION-VITAMIN_B3|NIACIN_METABOLISM	ROOT_COLONIZATION-VITAMIN_B3|NIACIN_BIOSYNTHESIS	pncB->PGPT0013375	1
ROOT_COLONIZATION-VITAMIN_B3|NIACIN_METABOLISM	ROOT_COLONIZATION-VITAMIN_B3|NIACIN_BIOSYNTHESIS	pncC->PGPT0013455	1
ROOT_COLONIZATION-VITAMIN_B3|NIACIN_METABOLISM	ROOT_COLONIZATION-VITAMIN_B3|NIACIN_BIOSYNTHESIS	pntA->PGPT0013500	2
ROOT_COLONIZATION-VITAMIN_B3|NIACIN_METABOLISM	ROOT_COLONIZATION-VITAMIN_B3|NIACIN_BIOSYNTHESIS	pntB->PGPT0013505	1
ROOT_COLONIZATION-VITAMIN_B3|NIACIN_METABOLISM	ROOT_COLONIZATION-VITAMIN_B3|NIACIN_BIOSYNTHESIS	punA->PGPT0013380	1
ROOT_COLONIZATION-VITAMIN_B7|BIOTIN_METABOLISM	ROOT_COLONIZATION-VITAMIN_B7|BIOTIN_BIOSYNTHESIS	accA->PGPT0001695	1
ROOT_COLONIZATION-VITAMIN_B7|BIOTIN_METABOLISM	ROOT_COLONIZATION-VITAMIN_B7|BIOTIN_BIOSYNTHESIS	accB|bccP->PGPT0001700	1
ROOT_COLONIZATION-VITAMIN_B7|BIOTIN_METABOLISM	ROOT_COLONIZATION-VITAMIN_B7|BIOTIN_BIOSYNTHESIS	bioA->PGPT0022100	1
ROOT_COLONIZATION-VITAMIN_B7|BIOTIN_METABOLISM	ROOT_COLONIZATION-VITAMIN_B7|BIOTIN_BIOSYNTHESIS	bioB->PGPT0022120	1
ROOT_COLONIZATION-VITAMIN_B7|BIOTIN_METABOLISM	ROOT_COLONIZATION-VITAMIN_B7|BIOTIN_BIOSYNTHESIS	bioF->PGPT0022095	1
ROOT_COLONIZATION-VITAMIN_B7|BIOTIN_METABOLISM	ROOT_COLONIZATION-VITAMIN_B7|BIOTIN_BIOSYNTHESIS	bioH->PGPT0022065	1
ROOT_COLONIZATION-VITAMIN_B7|BIOTIN_METABOLISM	ROOT_COLONIZATION-VITAMIN_B7|BIOTIN_BIOSYNTHESIS	birA|bpr->PGPT0022055	1
ROOT_COLONIZATION-VITAMIN_B7|BIOTIN_METABOLISM	ROOT_COLONIZATION-VITAMIN_B7|BIOTIN_BIOSYNTHESIS	fabF->PGPT0008360	1
ROOT_COLONIZATION-VITAMIN_B7|BIOTIN_METABOLISM	ROOT_COLONIZATION-VITAMIN_B7|BIOTIN_BIOSYNTHESIS	fabH->PGPT0008355	1
ROOT_COLONIZATION-VITAMIN_B7|BIOTIN_METABOLISM	ROOT_COLONIZATION-VITAMIN_B7|BIOTIN_BIOSYNTHESIS	fabI->PGPT0008370	1
ROOT_COLONIZATION-VITAMIN_B7|BIOTIN_METABOLISM	ROOT_COLONIZATION-VITAMIN_B7|BIOTIN_BIOSYNTHESIS	fadD->PGPT0008380	9
ROOT_COLONIZATION-VITAMIN_B7|BIOTIN_METABOLISM	ROOT_COLONIZATION-VITAMIN_B7|BIOTIN_BIOSYNTHESIS	ymfI|fabG|efpI->PGPT0003180	36
ROOT_COLONIZATION_BY_NODULATION	ROOT_NODULATION_METABOLISM	glmS|nodM->PGPT0017630	3
ROOT_COLONIZATION_BY_NODULATION	ROOT_NODULATION_METABOLISM	maa|nodL->PGPT0018611	1
ROOT_COLONIZATION_BY_NODULATION	ROOT_NODULATION_METABOLISM	nodC->PGPT0015260	1
ROOT_COLONIZATION_BY_NODULATION	ROOT_NODULATION_METABOLISM	nodS->PGPT0015276	2
ROOT_COLONIZATION_BY_NODULATION	ROOT_NODULE-ORNITHINE_LIPIDS_BIOSYNTHESIS	olsE->PGPT0014480	1
ROOT_COLONIZATION_BY_NODULATION	ROOT_NODULE_REGULATION	glpA|glpD->PGPT0006775	1
ROOT_COLONIZATION_BY_NODULATION	ROOT_NODULE_REGULATION	glpK->PGPT0018435	1
ROOT_COLONIZATION_FACILITATING_PROTEIN	ROOT_COLONIZATION-SITE-SPECIFIC_RECOMBINATION	xerC->PGPT0021995	3
ROOT_COLONIZATION_FACILITATING_PROTEIN	ROOT_COLONIZATION-SITE-SPECIFIC_RECOMBINATION	xerD->PGPT0022000	6
II. COMPETITIVE_EXCLUSION|CE
1. CE-BACTERIAL_FITNESS
CE-BACTERIAL_FITNESS-ADAPTIVE_MUTATION	CE-BACTERIAL_FITNESS-ENVIRONMENT-INDUCIBLE_DNA_POLYMERASES	dinB->PGPT0014881	2
CE-BACTERIAL_FITNESS-ENERGY_METABOLISM	CE-BACTERIAL_FITNESS-AEROBIC_RESPIRATION|OXIDATIVE_PHOSPHORYLATION	cydA->PGPT0026700	2
CE-BACTERIAL_FITNESS-ENERGY_METABOLISM	CE-BACTERIAL_FITNESS-AEROBIC_RESPIRATION|OXIDATIVE_PHOSPHORYLATION	cydB->PGPT0026705	2
CE-BACTERIAL_FITNESS-ENERGY_METABOLISM	CE-BACTERIAL_FITNESS-AEROBIC_RESPIRATION|OXIDATIVE_PHOSPHORYLATION	ndh->PGPT0004020	3
CE-BACTERIAL_FITNESS-ENERGY_METABOLISM	CE-BACTERIAL_FITNESS-AEROBIC_RESPIRATION|OXIDATIVE_PHOSPHORYLATION	ndhB->PGPT0026715	1
CE-BACTERIAL_FITNESS-ENERGY_METABOLISM	CE-BACTERIAL_FITNESS-AEROBIC_RESPIRATION|OXIDATIVE_PHOSPHORYLATION	nuoA->PGPT0026780	1
CE-BACTERIAL_FITNESS-ENERGY_METABOLISM	CE-BACTERIAL_FITNESS-AEROBIC_RESPIRATION|OXIDATIVE_PHOSPHORYLATION	nuoB->PGPT0026785	1
CE-BACTERIAL_FITNESS-ENERGY_METABOLISM	CE-BACTERIAL_FITNESS-AEROBIC_RESPIRATION|OXIDATIVE_PHOSPHORYLATION	nuoC->PGPT0026790	1
CE-BACTERIAL_FITNESS-ENERGY_METABOLISM	CE-BACTERIAL_FITNESS-AEROBIC_RESPIRATION|OXIDATIVE_PHOSPHORYLATION	nuoD->PGPT0026805	1
CE-BACTERIAL_FITNESS-ENERGY_METABOLISM	CE-BACTERIAL_FITNESS-AEROBIC_RESPIRATION|OXIDATIVE_PHOSPHORYLATION	nuoF->PGPT0026815	2
CE-BACTERIAL_FITNESS-ENERGY_METABOLISM	CE-BACTERIAL_FITNESS-AEROBIC_RESPIRATION|OXIDATIVE_PHOSPHORYLATION	nuoG->PGPT0026820	1
CE-BACTERIAL_FITNESS-ENERGY_METABOLISM	CE-BACTERIAL_FITNESS-AEROBIC_RESPIRATION|OXIDATIVE_PHOSPHORYLATION	nuoH->PGPT0026825	1
CE-BACTERIAL_FITNESS-ENERGY_METABOLISM	CE-BACTERIAL_FITNESS-AEROBIC_RESPIRATION|OXIDATIVE_PHOSPHORYLATION	nuoK->PGPT0026840	1
CE-BACTERIAL_FITNESS-ENERGY_METABOLISM	CE-BACTERIAL_FITNESS-AEROBIC_RESPIRATION|OXIDATIVE_PHOSPHORYLATION	nuoL->PGPT0026845	1
CE-BACTERIAL_FITNESS-ENERGY_METABOLISM	CE-BACTERIAL_FITNESS-AEROBIC_RESPIRATION|OXIDATIVE_PHOSPHORYLATION	nuoM->PGPT0026850	1
CE-BACTERIAL_FITNESS-ENERGY_METABOLISM	CE-BACTERIAL_FITNESS-AEROBIC_RESPIRATION|OXIDATIVE_PHOSPHORYLATION	nuoN->PGPT0026860	1
CE-BACTERIAL_FITNESS-ENERGY_METABOLISM	CE-BACTERIAL_FITNESS-OXYGEN_AVAILABILITY_SIGNALLING	rpoS->PGPT0014685	1
CE-BACTERIAL_FITNESS-ENVIROMENTAL_SURRIVAL	CE-BACTERIAL_FITNESS-ENVIRONMENTAL_SURRIVAL-GLYCOGEN_BIOSYNTHESIS	glgC->PGPT0025885	1
CE-BACTERIAL_FITNESS-ENVIROMENTAL_SURRIVAL	CE-BACTERIAL_FITNESS-ENVIRONMENTAL_SURRIVAL-GLYCOGEN_BIOSYNTHESIS	glgP->PGPT0018545	1
CE-BACTERIAL_FITNESS-ENVIROMENTAL_SURRIVAL	CE-BACTERIAL_FITNESS-ENVIRONMENTAL_SURRIVAL-GLYCOGEN_BIOSYNTHESIS	yqgM->PGPT0018547	2
CE-BACTERIAL_FITNESS-MOBILE_ELEMENTS	CE-BACTERIAL_FITNESS-INTEGRASES|RECOMBINASES	xerC->PGPT0021995	3
CE-BACTERIAL_FITNESS-MOBILE_ELEMENTS	CE-BACTERIAL_FITNESS-INTEGRASES|RECOMBINASES	xerD->PGPT0022000	6
CE-BACTERIAL_FITNESS-MOBILE_ELEMENTS	CE-BACTERIAL_FITNESS-TRANSPOSASES	IS30_family->PGPT0030610	1
CE-BACTERIAL_FITNESS-MULTIDRUG_RESISTANCE	CE-BACTERIAL_FITNESS-MULTIDRUG-CELL_WALL-ACTIVE_ANTIBIOTIC_RESISTANCE	liaR->PGPT0014870	3
CE-BACTERIAL_FITNESS-MULTIDRUG_RESISTANCE	CE-BACTERIAL_FITNESS-MULTIDRUG_TRANSPORT-EFFLUX_PUMP_AbcA	norG->PGPT0028960	1
CE-BACTERIAL_FITNESS-MULTIDRUG_RESISTANCE	CE-BACTERIAL_FITNESS-MULTIDRUG_TRANSPORT-EFFLUX_PUMP_MexAB-OprM	acrR|smeT->PGPT0003255	3
CE-BACTERIAL_FITNESS-MULTIDRUG_RESISTANCE	CE-BACTERIAL_FITNESS-MULTIDRUG_TRANSPORT-EFFLUX_PUMP_MexJK-OprM	mexL->PGPT0028895	1
CE-BACTERIAL_FITNESS-MULTIDRUG_RESISTANCE	CE-BACTERIAL_FITNESS-MULTIDRUG_TRANSPORT-EFFLUX_PUMP_MexPQ-OpmE	cueR->PGPT0004135	2
CE-BACTERIAL_FITNESS-MULTIDRUG_RESISTANCE	CE-BACTERIAL_FITNESS-MULTIDRUG_TRANSPORT-EFFLUX_PUMP_NorB	norG->PGPT0028960	1
CE-BACTERIAL_FITNESS-MULTIDRUG_RESISTANCE	CE-BACTERIAL_FITNESS-MULTIDRUG_TRANSPORT-EFFLUX_PUMP_QacA	smvA|qacA|lfrA->PGPT0028045	24
CE-BACTERIAL_FITNESS-MULTIDRUG_RESISTANCE	CE-BACTERIAL_FITNESS-MULTIPLE_ANTIBIOTIC_RESISTANCE	marC->PGPT0029250	1
CE-BACTERIAL_FITNESS-MULTIDRUG_RESISTANCE	CE-BACTERIAL_FITNESS-MULTUDRUG_RELATED_REGULATION	bmrR->PGPT0003907	1
CE-BACTERIAL_FITNESS-MULTIDRUG_RESISTANCE	CE-BACTERIAL_FITNESS-MULTUDRUG_RELATED_REGULATION	rarD->PGPT0003906	3
CE-BACTERIAL_FITNESS-MULTIDRUG_RESISTANCE	CE-BACTERIAL_FITNESS-OTHER_MULTIDRUG_EFFLUX_GENES	TC_MATE|norM|mdtK|dinF->PGPT0029115	1
CE-BACTERIAL_FITNESS-MULTIDRUG_RESISTANCE	CE-BACTERIAL_FITNESS-OTHER_MULTIDRUG_EFFLUX_GENES	TC_SMR3->PGPT0029120	1
CE-BACTERIAL_FITNESS-MULTIDRUG_RESISTANCE	CE-BACTERIAL_FITNESS-OTHER_MULTIDRUG_EFFLUX_GENES	bcr|tcaB->PGPT0029005	2
CE-BACTERIAL_FITNESS-MULTIDRUG_RESISTANCE	CE-BACTERIAL_FITNESS-OTHER_MULTIDRUG_EFFLUX_GENES	efrA->PGPT0029025	1
CE-BACTERIAL_FITNESS-MULTIDRUG_RESISTANCE	CE-BACTERIAL_FITNESS-OTHER_MULTIDRUG_EFFLUX_GENES	efrB->PGPT0029030	2
CE-BACTERIAL_FITNESS-MULTIDRUG_RESISTANCE	CE-BACTERIAL_FITNESS-OTHER_MULTIDRUG_EFFLUX_GENES	emrB->PGPT0029220	10
CE-BACTERIAL_FITNESS-MULTIDRUG_RESISTANCE	CE-BACTERIAL_FITNESS-OTHER_MULTIDRUG_EFFLUX_GENES	emrR|mprA->PGPT0029235	2
CE-BACTERIAL_FITNESS-MULTIDRUG_RESISTANCE	CE-BACTERIAL_FITNESS-OTHER_MULTIDRUG_EFFLUX_GENES	lmrP->PGPT0028575	2
CE-BACTERIAL_FITNESS-MULTIDRUG_RESISTANCE	CE-BACTERIAL_FITNESS-OTHER_MULTIDRUG_EFFLUX_GENES	mdlA|smdA->PGPT0029040	2
CE-BACTERIAL_FITNESS-MULTIDRUG_RESISTANCE	CE-BACTERIAL_FITNESS-OTHER_MULTIDRUG_EFFLUX_GENES	mdlB|smdB->PGPT0029045	1
CE-BACTERIAL_FITNESS-MULTIDRUG_RESISTANCE	CE-BACTERIAL_FITNESS-OTHER_MULTIDRUG_EFFLUX_GENES	mdtD->PGPT0029180	1
CE-BACTERIAL_FITNESS-MULTIDRUG_RESISTANCE	CE-BACTERIAL_FITNESS-OTHER_MULTIDRUG_EFFLUX_GENES	mdtG->PGPT0029185	1
CE-BACTERIAL_FITNESS-MULTIDRUG_RESISTANCE	CE-BACTERIAL_FITNESS-RESISTANCE_TO_TOXIC_AMINOACYL_NUCLEOTIDES-1	aaaT->PGPT0020290	1
CE-BACTERIAL_FITNESS-PHAGE_DEFENSE_SYSTEM	CE-BACTERIAL_FITNESS-PHAGE_SHOCK_PROTEINS	pspA->PGPT0014646	1
CE-BACTERIAL_FITNESS-PHAGE_DEFENSE_SYSTEM	CE-BACTERIAL_FITNESS-PHAGE_SHOCK_PROTEINS	pspE->PGPT0014648	1
CE-BACTERIAL_FITNESS-RESISTANCE_TO_ANTIMICROBIAL|TOXIC_COMPOUNDS	CE-BACTERIAL_FITNESS-3-NITROPROPIONATE|3-NPA_RESISTANCE	ncd2|npd|pnoA->PGPT0006800	3
CE-BACTERIAL_FITNESS-RESISTANCE_TO_ANTIMICROBIAL|TOXIC_COMPOUNDS	CE-BACTERIAL_FITNESS-3-PHENYLPROPIONIC_ACID|CINNAMIC_ACID_RESISTANCE	hcaC->PGPT0019745	3
CE-BACTERIAL_FITNESS-RESISTANCE_TO_ANTIMICROBIAL|TOXIC_COMPOUNDS	CE-BACTERIAL_FITNESS-3-PHENYLPROPIONIC_ACID|CINNAMIC_ACID_RESISTANCE	hcaD|cndC1->PGPT0019730	3
CE-BACTERIAL_FITNESS-RESISTANCE_TO_ANTIMICROBIAL|TOXIC_COMPOUNDS	CE-BACTERIAL_FITNESS-3-PHENYLPROPIONIC_ACID|CINNAMIC_ACID_RESISTANCE	mhpB->PGPT0019760	2
CE-BACTERIAL_FITNESS-RESISTANCE_TO_ANTIMICROBIAL|TOXIC_COMPOUNDS	CE-BACTERIAL_FITNESS-3-PHENYLPROPIONIC_ACID|CINNAMIC_ACID_RESISTANCE	mhpC->PGPT0019765	1
CE-BACTERIAL_FITNESS-RESISTANCE_TO_ANTIMICROBIAL|TOXIC_COMPOUNDS	CE-BACTERIAL_FITNESS-5-NITROIMIDAZOLE_ANTIBIOTIC_RESISTANCE-AZOMYZIN	nimD->PGPT0028780	4
CE-BACTERIAL_FITNESS-RESISTANCE_TO_ANTIMICROBIAL|TOXIC_COMPOUNDS	CE-BACTERIAL_FITNESS-AMINOGLYCOSIDES_RESISTANCE-STREPTOMYCIN|KANAMYCIN|AMIKACIN	aac2_I->PGPT0028600	1
CE-BACTERIAL_FITNESS-RESISTANCE_TO_ANTIMICROBIAL|TOXIC_COMPOUNDS	CE-BACTERIAL_FITNESS-AMINOGLYCOSIDES_RESISTANCE-STREPTOMYCIN|KANAMYCIN|AMIKACIN	aacA->PGPT0028650	2
CE-BACTERIAL_FITNESS-RESISTANCE_TO_ANTIMICROBIAL|TOXIC_COMPOUNDS	CE-BACTERIAL_FITNESS-ANTIMICROBIAL_COMPUND_RESSITANCE-ACETOIN|2|3-BUTANEDIOL_SYNTHESIS	aceF|pdhC->PGPT0001390	3
CE-BACTERIAL_FITNESS-RESISTANCE_TO_ANTIMICROBIAL|TOXIC_COMPOUNDS	CE-BACTERIAL_FITNESS-ANTIMICROBIAL_COMPUND_RESSITANCE-ACETOIN|2|3-BUTANEDIOL_SYNTHESIS	acoR->PGPT0001030	1
CE-BACTERIAL_FITNESS-RESISTANCE_TO_ANTIMICROBIAL|TOXIC_COMPOUNDS	CE-BACTERIAL_FITNESS-ANTIMICROBIAL_COMPUND_RESSITANCE-ACETOIN|2|3-BUTANEDIOL_SYNTHESIS	acuB->PGPT0008220	2
CE-BACTERIAL_FITNESS-RESISTANCE_TO_ANTIMICROBIAL|TOXIC_COMPOUNDS	CE-BACTERIAL_FITNESS-ANTIMICROBIAL_COMPUND_RESSITANCE-ACETOIN|2|3-BUTANEDIOL_SYNTHESIS	budB|ilvK|alsS|ilvB|ilvG|ilvI->PGPT0008185	6
CE-BACTERIAL_FITNESS-RESISTANCE_TO_ANTIMICROBIAL|TOXIC_COMPOUNDS	CE-BACTERIAL_FITNESS-ANTIMICROBIAL_COMPUND_RESSITANCE-ACETOIN|2|3-BUTANEDIOL_SYNTHESIS	budC->PGPT0008190	3
CE-BACTERIAL_FITNESS-RESISTANCE_TO_ANTIMICROBIAL|TOXIC_COMPOUNDS	CE-BACTERIAL_FITNESS-ANTIMICROBIAL_COMPUND_RESSITANCE-ACETOIN|2|3-BUTANEDIOL_SYNTHESIS	butA|ydjL|budC->PGPT0008195	2
CE-BACTERIAL_FITNESS-RESISTANCE_TO_ANTIMICROBIAL|TOXIC_COMPOUNDS	CE-BACTERIAL_FITNESS-ANTIMICROBIAL_COMPUND_RESSITANCE-ACETOIN|2|3-BUTANEDIOL_SYNTHESIS	ilvH|ilvN->PGPT0008205	1
CE-BACTERIAL_FITNESS-RESISTANCE_TO_ANTIMICROBIAL|TOXIC_COMPOUNDS	CE-BACTERIAL_FITNESS-ANTIMICROBIAL_COMPUND_RESSITANCE-ACETOIN|2|3-BUTANEDIOL_SYNTHESIS	lpd|pdhD->PGPT0001380	3
CE-BACTERIAL_FITNESS-RESISTANCE_TO_ANTIMICROBIAL|TOXIC_COMPOUNDS	CE-BACTERIAL_FITNESS-BETA-LACTAM_RESISTANCE	cusR|copR|silR->PGPT0004105	5
CE-BACTERIAL_FITNESS-RESISTANCE_TO_ANTIMICROBIAL|TOXIC_COMPOUNDS	CE-BACTERIAL_FITNESS-BETA-LACTAM_RESISTANCE	penP->PGPT0028070	1
CE-BACTERIAL_FITNESS-RESISTANCE_TO_ANTIMICROBIAL|TOXIC_COMPOUNDS	CE-BACTERIAL_FITNESS-BLEOMYCIN_RESISTANCE	gloA|ywbC->PGPT0013300	13
CE-BACTERIAL_FITNESS-RESISTANCE_TO_ANTIMICROBIAL|TOXIC_COMPOUNDS	CE-BACTERIAL_FITNESS-CATECHOL_RESISTANCE	catD->PGPT0028505	2
CE-BACTERIAL_FITNESS-RESISTANCE_TO_ANTIMICROBIAL|TOXIC_COMPOUNDS	CE-BACTERIAL_FITNESS-CATECHOL|CHROMANON|GANOMYCIN_RESISTANCE	yodC->PGPT0028511	1
CE-BACTERIAL_FITNESS-RESISTANCE_TO_ANTIMICROBIAL|TOXIC_COMPOUNDS	CE-BACTERIAL_FITNESS-CHROMANON_RESISTANCE	nfrA2|ycnD->PGPT0000295	1
CE-BACTERIAL_FITNESS-RESISTANCE_TO_ANTIMICROBIAL|TOXIC_COMPOUNDS	CE-BACTERIAL_FITNESS-FOSFOMYCIN_RESISTANCE	gloA|ywbC->PGPT0013300	13
CE-BACTERIAL_FITNESS-RESISTANCE_TO_ANTIMICROBIAL|TOXIC_COMPOUNDS	CE-BACTERIAL_FITNESS-FOSFOMYCIN_RESISTANCE	putative_fosB->PGPT0028555	1
CE-BACTERIAL_FITNESS-RESISTANCE_TO_ANTIMICROBIAL|TOXIC_COMPOUNDS	CE-BACTERIAL_FITNESS-GALLATE_RESISTANCE	ligK|galC->PGPT0002085 1	1
CE-BACTERIAL_FITNESS-RESISTANCE_TO_ANTIMICROBIAL|TOXIC_COMPOUNDS	CE-BACTERIAL_FITNESS-GLYCOPEPTIDE_RESISTANCE	vanX->PGPT0024190	1
CE-BACTERIAL_FITNESS-RESISTANCE_TO_ANTIMICROBIAL|TOXIC_COMPOUNDS	CE-BACTERIAL_FITNESS-HYDROQUINONE-DERIVATE_RESISTANCE	catD->PGPT0028505	2
CE-BACTERIAL_FITNESS-RESISTANCE_TO_ANTIMICROBIAL|TOXIC_COMPOUNDS	CE-BACTERIAL_FITNESS-HYDROXYBENZOIC_ACID_GALLATE_RESISTANCE	hcrC|hbaB->PGPT0005085	1
CE-BACTERIAL_FITNESS-RESISTANCE_TO_ANTIMICROBIAL|TOXIC_COMPOUNDS	CE-BACTERIAL_FITNESS-HYDROXYCINNAMIC_ACID_RESISTANCE	paaF|echA->PGPT0001860	15
CE-BACTERIAL_FITNESS-RESISTANCE_TO_ANTIMICROBIAL|TOXIC_COMPOUNDS	CE-BACTERIAL_FITNESS-HYDROXYCINNAMIC_ACID_RESISTANCE	pcaC->PGPT0005005	5
CE-BACTERIAL_FITNESS-RESISTANCE_TO_ANTIMICROBIAL|TOXIC_COMPOUNDS	CE-BACTERIAL_FITNESS-HYDROXYCINNAMIC_ACID_RESISTANCE	pcaD|catD->PGPT0004995	4
CE-BACTERIAL_FITNESS-RESISTANCE_TO_ANTIMICROBIAL|TOXIC_COMPOUNDS	CE-BACTERIAL_FITNESS-LANTIBIOITC_RESISTANCE	nukF|mcdF|sboF->PGPT0011725	1
CE-BACTERIAL_FITNESS-RESISTANCE_TO_ANTIMICROBIAL|TOXIC_COMPOUNDS	CE-BACTERIAL_FITNESS-LINCOMYCIN_RESISTANCE	lmrP->PGPT0028575	2
CE-BACTERIAL_FITNESS-RESISTANCE_TO_ANTIMICROBIAL|TOXIC_COMPOUNDS	CE-BACTERIAL_FITNESS-MACROLIDE_RESISTANCE	cfr->PGPT0027930	1
CE-BACTERIAL_FITNESS-RESISTANCE_TO_ANTIMICROBIAL|TOXIC_COMPOUNDS	CE-BACTERIAL_FITNESS-MACROLIDE_RESISTANCE	macB|ybjZ|pvdT->PGPT0027920	1
CE-BACTERIAL_FITNESS-RESISTANCE_TO_ANTIMICROBIAL|TOXIC_COMPOUNDS	CE-BACTERIAL_FITNESS-MACROLIDE_RESISTANCE	mef|ykuC->PGPT0027965	1
CE-BACTERIAL_FITNESS-RESISTANCE_TO_ANTIMICROBIAL|TOXIC_COMPOUNDS	CE-BACTERIAL_FITNESS-MACROLIDE_RESISTANCE	msrA|vmlR->PGPT0027940	1
CE-BACTERIAL_FITNESS-RESISTANCE_TO_ANTIMICROBIAL|TOXIC_COMPOUNDS	CE-BACTERIAL_FITNESS-MACROLIDE_RESISTANCE	oleC4->PGPT0027955	1
CE-BACTERIAL_FITNESS-RESISTANCE_TO_ANTIMICROBIAL|TOXIC_COMPOUNDS	CE-BACTERIAL_FITNESS-MACROLIDE_RESISTANCE	tylC|oleB|carA|srmB->PGPT0027935	5
CE-BACTERIAL_FITNESS-RESISTANCE_TO_ANTIMICROBIAL|TOXIC_COMPOUNDS	CE-BACTERIAL_FITNESS-METHYLGLYOXAL_DETOXIFICATION	gloA|ywbC->PGPT0013300	13
CE-BACTERIAL_FITNESS-RESISTANCE_TO_ANTIMICROBIAL|TOXIC_COMPOUNDS	CE-BACTERIAL_FITNESS-METHYLGLYOXAL_DETOXIFICATION	ydjG->PGPT0008280	1
CE-BACTERIAL_FITNESS-RESISTANCE_TO_ANTIMICROBIAL|TOXIC_COMPOUNDS	CE-BACTERIAL_FITNESS-METHYLGLYOXAL_DETOXIFICATION	yfkM|pfpI|yraA->PGPT0015010	1
CE-BACTERIAL_FITNESS-RESISTANCE_TO_ANTIMICROBIAL|TOXIC_COMPOUNDS	CE-BACTERIAL_FITNESS-PHENICOL_RESISTANCE	cfr->PGPT0027930	1
CE-BACTERIAL_FITNESS-RESISTANCE_TO_ANTIMICROBIAL|TOXIC_COMPOUNDS	CE-BACTERIAL_FITNESS-PROPIONATE-3-NITRATE-DERIVATE_RESISTANCE	ncd2|npd|pnoA->PGPT0006800	3
CE-BACTERIAL_FITNESS-RESISTANCE_TO_ANTIMICROBIAL|TOXIC_COMPOUNDS	CE-BACTERIAL_FITNESS-QUINOLINE_RESISTANCE	acrR|smeT->PGPT0003255	3
CE-BACTERIAL_FITNESS-RESISTANCE_TO_ANTIMICROBIAL|TOXIC_COMPOUNDS	CE-BACTERIAL_FITNESS-QUINOLINE_RESISTANCE	iorB->PGPT0009811	1
CE-BACTERIAL_FITNESS-RESISTANCE_TO_ANTIMICROBIAL|TOXIC_COMPOUNDS	CE-BACTERIAL_FITNESS-QUINOLONE_RESISTANCE	qnr|mcbG->PGPT0028050	1
CE-BACTERIAL_FITNESS-RESISTANCE_TO_ANTIMICROBIAL|TOXIC_COMPOUNDS	CE-BACTERIAL_FITNESS-QUINOLONE_RESISTANCE	smvA|qacA|lfrA->PGPT0028045	24
CE-BACTERIAL_FITNESS-RESISTANCE_TO_ANTIMICROBIAL|TOXIC_COMPOUNDS	CE-BACTERIAL_FITNESS-RESISTANCE_TO_ANTIMICROBIAL_PEPTIDES	degP|htrA->PGPT0015105	1
CE-BACTERIAL_FITNESS-RESISTANCE_TO_ANTIMICROBIAL|TOXIC_COMPOUNDS	CE-BACTERIAL_FITNESS-RESISTANCE_TO_ANTIMICROBIAL_PEPTIDES	ppiA->PGPT0015110	1
CE-BACTERIAL_FITNESS-RESISTANCE_TO_ANTIMICROBIAL|TOXIC_COMPOUNDS	CE-BACTERIAL_FITNESS-RESISTANCE_TO_ANTIMICROBIAL_PEPTIDES	ppiB->PGPT0015111	1
CE-BACTERIAL_FITNESS-RESISTANCE_TO_ANTIMICROBIAL|TOXIC_COMPOUNDS	CE-BACTERIAL_FITNESS-RIFAMYCIN_RESISTANCE	iri|rox->PGPT0028535	1
CE-BACTERIAL_FITNESS-RESISTANCE_TO_ANTIMICROBIAL|TOXIC_COMPOUNDS	CE-BACTERIAL_FITNESS-SALICYLIC_ACID_RESISTANCE	bsdA->PGPT0019770	1
CE-BACTERIAL_FITNESS-RESISTANCE_TO_ANTIMICROBIAL|TOXIC_COMPOUNDS	CE-BACTERIAL_FITNESS-SALICYLIC_ACID_RESISTANCE	ubiX|bsdB->PGPT0009565	1
CE-BACTERIAL_FITNESS-RESISTANCE_TO_ANTIMICROBIAL|TOXIC_COMPOUNDS	CE-BACTERIAL_FITNESS-TETRACYCLINE_RESISTANCE	oleC5->PGPT0027910	1
CE-BACTERIAL_FITNESS-RESISTANCE_TO_ANTIMICROBIAL|TOXIC_COMPOUNDS	CE-BACTERIAL_FITNESS-TETRACYCLINE_RESISTANCE	otrA|tetM|tetO->PGPT0010355	2
CE-BACTERIAL_FITNESS-RESISTANCE_TO_ANTIMICROBIAL|TOXIC_COMPOUNDS	CE-BACTERIAL_FITNESS-TETRACYCLINE_RESISTANCE	otrB|tcr->PGPT0010360	3
CE-BACTERIAL_FITNESS-RESISTANCE_TO_ANTIMICROBIAL|TOXIC_COMPOUNDS	CE-BACTERIAL_FITNESS-TETRACYCLINE_RESISTANCE	tetR->PGPT0027886	4
CE-BACTERIAL_FITNESS-RESISTANCE_TO_ANTIMICROBIAL|TOXIC_COMPOUNDS	CE-BACTERIAL_FITNESS-TETRACYCLINE_RESISTANCE	tetV->PGPT0027890	2
CE-BACTERIAL_FITNESS-RESISTANCE_TO_ANTIMICROBIAL|TOXIC_COMPOUNDS	CE-BACTERIAL_FITNESS-TOXINES_NEUTRALIZATION_YDF_SYSTEM	ydfJ->PGPT0028595	7
CE-BACTERIAL_FITNESS-RESISTANCE_TO_ANTIMICROBIAL|TOXIC_COMPOUNDS	CE-BACTERIAL_FITNESS-VANCOMYCIN_RESISTANCE	vanRAc->PGPT0028465	1
CE-BACTERIAL_FITNESS-RESISTANCE_TO_ANTIMICROBIAL|TOXIC_COMPOUNDS	CE-BACTERIAL_FITNESS-VANCOMYCIN_RESISTANCE	vanSAc->PGPT0028455	1
CE-BACTERIAL_FITNESS-RESISTANCE_TO_ANTIMICROBIAL|TOXIC_COMPOUNDS	CE-BACTERIAL_FITNESS-VANCOMYCIN_RESISTANCE	vanX->PGPT0024190	1
CE-BACTERIAL_FITNESS-RESTRICTION|MODIFICATION_SYSTEM	CE-BACTERIAL_FITNESS-TYPE_IV_R-M_SYSTEM	mcrA->PGPT0027235	1
CE-BACTERIAL_FITNESS-RHIZOPINE_METABOLISM	CE-BACTERIAL_FITNESS-RHIZOPINE_BIOSYNTHESIS	dapA|mosA->PGPT0002080	2
CE-BACTERIAL_FITNESS-RHIZOPINE_METABOLISM	CE-BACTERIAL_FITNESS-RHIZOPINE_BIOSYNTHESIS	mosC->PGPT0016788	2
CE-BACTERIAL_FITNESS-RHIZOPINE_METABOLISM	CE-BACTERIAL_FITNESS-RHIZOPINE_CATABOLISM	mocA->PGPT0016784	1
CE-BACTERIAL_FITNESS-TOXIN-ANTITOXIN_SYSTEM	CE-BACTERIAL_FITNESS-HipA-HipB_TOXIN-ANTITOXIN_SYSTEM	REGULATION_hipB->PGPT0027485	1
CE-BACTERIAL_FITNESS-TOXIN-ANTITOXIN_SYSTEM	CE-BACTERIAL_FITNESS-HipA-HipB_TOXIN-ANTITOXIN_SYSTEM	toxin_hipA->PGPT0027480	1
CE-BACTERIAL_FITNESS-TOXIN-ANTITOXIN_SYSTEM	CE-BACTERIAL_FITNESS-RatA-RatB|YfjG-YfjF|RatAB-SsrAS_SYSTEM	smpB->PGPT0014355	1
CE-BACTERIAL_FITNESS-TOXIN-ANTITOXIN_SYSTEM	CE-BACTERIAL_FITNESS-SULFUR_MODIFICATION_PROTEINS	nifS|iscS->PGPT0000065	2
CE-BACTERIAL_FITNESS-TOXIN-ANTITOXIN_SYSTEM	CE-BACTERIAL_FITNESS-TYPE_II_TOXIN-ANTITOXIN_SYSTEM_REALATED_FACTORS	ftsZ->PGPT0027695	1
CE-BACTERIAL_FITNESS-TOXIN-ANTITOXIN_SYSTEM	CE-BACTERIAL_FITNESS-TYPE_II_TOXIN-ANTITOXIN_SYSTEM_REALATED_FACTORS	gltX->PGPT0008460	1
CE-BACTERIAL_FITNESS-TOXIN-ANTITOXIN_SYSTEM	CE-BACTERIAL_FITNESS-TYPE_II_TOXIN-ANTITOXIN_SYSTEM_REALATED_FACTORS	mreB->PGPT0027700	1
CE-BACTERIAL_FITNESS-TOXIN-ANTITOXIN_SYSTEM	CE-BACTERIAL_FITNESS-TYPE_II_TOXIN-ANTITOXIN_SYSTEM_REALATED_FACTORS	parC->PGPT0027705	1
CE-BACTERIAL_FITNESS-TOXIN-ANTITOXIN_SYSTEM	CE-BACTERIAL_FITNESS-TYPE_II_TOXIN-ANTITOXIN_SYSTEM_REALATED_FACTORS	parE->PGPT0027710	1
CE-BACTERIAL_FITNESS-TOXIN-ANTITOXIN_SYSTEM	CE-BACTERIAL_FITNESS-VapC-VapB_TOXIN-ANTITOXIN_SYSTEM	toxin_mvpA|vapC->PGPT0027595	1
RESISTANCE_TO_ANTIMICROBIAL|TOXIC_COMPOUNDS	CE-BACTERIAL_FITNESS-CARBOMYCIN_RESISTANCE	tylC|oleB|carA|srmB->PGPT0027935	5
2. CE-BACTERIAL_SECRETION
CE-SEC-SECRETION_PATHWAY	CE-SEC-SRP_CORE_COMPONENTS	ffh->PGPT0025750	1
CE-SEC-SECRETION_PATHWAY	CE-SEC-SRP_CORE_COMPONENTS	ftsY->PGPT0025740	1
CE-SEC-SECRETION_PATHWAY	CE-SEC-SRP_CORE_COMPONENTS	secA->PGPT0025735	1
CE-SEC-SECRETION_PATHWAY	CE-SEC-SRP_CORE_COMPONENTS	secD->PGPT0029260	1
CE-SEC-SECRETION_PATHWAY	CE-SEC-SRP_CORE_COMPONENTS	secE->PGPT0025715	1
CE-SEC-SECRETION_PATHWAY	CE-SEC-SRP_CORE_COMPONENTS	secF->PGPT0029265	1
CE-SEC-SECRETION_PATHWAY	CE-SEC-SRP_CORE_COMPONENTS	secG->PGPT0025720	1
CE-SEC-SECRETION_PATHWAY	CE-SEC-SRP_CORE_COMPONENTS	secY->PGPT0025725	1
CE-SEC-SECRETION_PATHWAY	CE-SEC-SRP_CORE_COMPONENTS	yidC|spoIIIJ|oxaA|ccfA->PGPT0024530	1
CE-TAT-TWIN-ARGININE_TRANSLOCATION_PATHWAY	CE-TAT-TWIN-ARGININE_TRANSLOCATION_PROTEINS	tatB->PGPT0014360	1
CE-TAT-TWIN-ARGININE_TRANSLOCATION_PATHWAY	CE-TAT-TWIN-ARGININE_TRANSLOCATION_PROTEINS	tatC->PGPT0029295	1
CE-TYPE_III_SECRETION_SYSTEMS	CE-T3SS-FLAGELLAR_EXPORT_APPARATUS	flhA|lfhA|fhiA|rhcV->PGPT0015320	1
CE-TYPE_III_SECRETION_SYSTEMS	CE-T3SS-FLAGELLAR_EXPORT_APPARATUS	flhB->PGPT0015325	1
CE-TYPE_III_SECRETION_SYSTEMS	CE-T3SS-FLAGELLAR_EXPORT_APPARATUS	fliF->PGPT0015430	1
CE-TYPE_III_SECRETION_SYSTEMS	CE-T3SS-FLAGELLAR_EXPORT_APPARATUS	fliH->PGPT0015335	1
CE-TYPE_III_SECRETION_SYSTEMS	CE-T3SS-FLAGELLAR_EXPORT_APPARATUS	fliI|lgiI->PGPT0015340	1
CE-TYPE_III_SECRETION_SYSTEMS	CE-T3SS-FLAGELLAR_EXPORT_APPARATUS	fliN|lfiN|fliNY|cheC|cheD->PGPT0015410	1
CE-TYPE_III_SECRETION_SYSTEMS	CE-T3SS-FLAGELLAR_EXPORT_APPARATUS	fliOZ->PGPT0015345	1
CE-TYPE_III_SECRETION_SYSTEMS	CE-T3SS-FLAGELLAR_EXPORT_APPARATUS	fliQ|lfiQ->PGPT0015355	1
CE-TYPE_III_SECRETION_SYSTEMS	CE-T3SS-FLAGELLAR_EXPORT_APPARATUS	fliR|lfiR->PGPT0015360	1
CE-TYPE_II_SECRETION_SYSTEMS	CE-T2SS-COMPETENCE-RELATED_DNA_TRANSFORMATION_TRANSPORT	comEA->PGPT0029410	1
CE-TYPE_II_SECRETION_SYSTEMS	CE-T2SS-COMPETENCE-RELATED_DNA_TRANSFORMATION_TRANSPORT	comEC->PGPT0029415	1
CE-TYPE_II_SECRETION_SYSTEMS	CE-T2SS-GENERAL_SECRETION_PATHWAY	pilD->PGPT0015925	1
CE-TYPE_II_SECRETION_SYSTEMS	CE-T2SS-GENERAL_SECRETION_PATHWAY	pilT->PGPT0015875	1
CE-TYPE_II_SECRETION_SYSTEMS	CE-T2SS-TIGHT_ADHERENCE_EXPORT	cpaF->PGPT0016025	2
CE-TYPE_II_SECRETION_SYSTEMS	CE-T2SS-TIGHT_ADHERENCE_EXPORT	tadB->PGPT0022290	1
CE-TYPE_II_SECRETION_SYSTEMS	CE-T2SS-TIGHT_ADHERENCE_EXPORT	tadC->PGPT0022295	1
CE-TYPE_II_SECRETION_SYSTEMS	CE-T2SS-TYPE_IV_PILIN_SECRETION|FIMBRIAL_ASSEMBLY	pilA->PGPT0015905	1
CE-TYPE_II_SECRETION_SYSTEMS	CE-T2SS-TYPE_IV_PILIN_SECRETION|FIMBRIAL_ASSEMBLY	pilB->PGPT0015915	1
CE-TYPE_II_SECRETION_SYSTEMS	CE-T2SS-TYPE_IV_PILIN_SECRETION|FIMBRIAL_ASSEMBLY	pilC->PGPT0015920	1
CE-TYPE_II_SECRETION_SYSTEMS	CE-T2SS-TYPE_IV_PILIN_SECRETION|FIMBRIAL_ASSEMBLY	pilD->PGPT0015925	1
CE-TYPE_II_SECRETION_SYSTEMS	CE-T2SS-TYPE_IV_PILIN_SECRETION|FIMBRIAL_ASSEMBLY	pilM->PGPT0015945	1
CE-TYPE_II_SECRETION_SYSTEMS	CE-T2SS-TYPE_IV_PILIN_SECRETION|FIMBRIAL_ASSEMBLY	pilT->PGPT0015875	1
CE-TYPE_II_SECRETION_SYSTEMS	CE-T2SS-TYPE_IVa_PILUS_HOMOLOG_PROTEIN	yggT|ylmG->PGPT0013730	1
CE-TYPE_I_SECRETION_SYSTEMS	CE-TSS1-RTX_TOXIN_TRANSPORT	rtxE|fitC->PGPT0012370	1
CE-Type_VI_SECRETION_SYSTEMS	CE-Type_VI_SECRETION-ESS_SYSTEM	essC|eccC|ftsK|spoIIIE->PGPT0030468	2
CE-Type_VI_SECRETION_SYSTEMS	CE-Type_VI_SECRETION_PROTEINS	vgrG->PGPT0030410	1
CE-Type_VI_SECRETION_SYSTEMS	CE-Type_VI_SECRETION_REGULATION	ppkA->PGPT0025905	1
CE-Type_VI_SECRETION_SYSTEMS	CE-Type_VI_SECRETION_RELATED_PROTEINS	ppa|prpA->PGPT0030420	2
CE-Type_V_SECRETION_SYSTEMS	CE-T5a_AUTOTRANSPORTER_SECRETION	pspA->PGPT0030320	1
3. CE-CELL_ENVELOPE_REMODELLING
CE-ARABINOGALACTAN|LIPOARABINOMANNAN_REMODELLING	CE-REMODELLINGL-RHAMNOSYLTRANSFERASE_ACTIVITY	wbbL->PGPT0024205	2
CE-ARABINOGALACTAN|LIPOARABINOMANNAN_REMODELLING	CE-REMODELLINGPHOSPHATE_TRANSFERASE_ACTIVITY	wecA|tagO|rfe->PGPT0015240	1
CE-ARABINOGALACTAN|LIPOARABINOMANNAN_REMODELLING	CE-REMODELLINGPIM_ANCHOR	ptfP1->PGPT0024265	1
CE-ENVELOPE_REMODELLING_REGULATION	CE-ENVELOPE_REMODELLING_REGULATION_FACTOR	paiB|yumE->PGPT0014760	1
CE-GLYCEROLIPID_REMODELLING	CE-REMODELLING_GLYCEROLIPID_ACYLTRANSFERASE_ACTIVITY	plsC->PGPT0024380	3
CE-GLYCEROLIPID_REMODELLING	CE-REMODELLING_GLYCEROLIPID_ACYLTRANSFERASE_ACTIVITY	tgs|wax_dgat->PGPT0024415	2
CE-GLYCEROLIPID_REMODELLING	CE-REMODELLING_GLYCEROLIPID_DEHYDROGENASE|DEHYDRATASE_ACTIVITY	aldH|dhaS->PGPT0006875	16
CE-GLYCEROLIPID_REMODELLING	CE-REMODELLING_GLYCEROLIPID_DEHYDROGENASE|DEHYDRATASE_ACTIVITY	yahK->PGPT0024430	1
CE-GLYCEROLIPID_REMODELLING	CE-REMODELLING_GLYCEROLIPID_GLUCOSYLTRANSFERASE_ACTIVITY	mgs|bgsB->PGPT0023395	1
CE-GLYCEROLIPID_REMODELLING	CE-REMODELLING_GLYCEROLIPID_KINASE_ACTIVITY	dagK->PGPT0024345	2
CE-GLYCEROLIPID_REMODELLING	CE-REMODELLING_GLYCEROLIPID_KINASE_ACTIVITY	garK|glxK->PGPT0018175	1
CE-GLYCEROLIPID_REMODELLING	CE-REMODELLING_GLYCEROLIPID_KINASE_ACTIVITY	glpK->PGPT0018435	1
CE-GLYCEROLIPID_REMODELLING	CE-REMODELLING_GLYCEROLIPID_PHOSPHATASE_ACTIVITY	yutF|nagD->PGPT0024450	1
CE-GLYCEROPHOSPHOLIPID_REMODELLING	CE-REMODELLING_GPL_CARDIOLIPIN_SYNTHASE_ACTIVITY	pgsA->PGPT0007735	1
CE-GLYCEROPHOSPHOLIPID_REMODELLING	CE-REMODELLING_GPL_DEHYDROGENASE_ACTIVITY	glpA|glpD->PGPT0006775	1
CE-GLYCEROPHOSPHOLIPID_REMODELLING	CE-REMODELLING_GPL_DEHYDROGENASE_ACTIVITY	gpsA->PGPT0024330	1
CE-GLYCEROPHOSPHOLIPID_REMODELLING	CE-REMODELLING_GPL_DIACYLGLYCEROL_KINASE_ACTIVITY	dagK->PGPT0024345	2
CE-GLYCEROPHOSPHOLIPID_REMODELLING	CE-REMODELLING_GPL_GLYCEROPHOSPHOLIPID-CARDIOLIPIN_SYNTHASE_ACTIVITY	clsA_B|ybhO|ywiE->PGPT0007725	1
CE-GLYCEROPHOSPHOLIPID_REMODELLING	CE-REMODELLING_GPL_LYSOPHOSPHOLIPASE_ACTIVITY	pldB->PGPT0023520	1
CE-GLYCEROPHOSPHOLIPID_REMODELLING	CE-REMODELLING_GPL_PHOSPHATE_ACYLTRANSFERASE_ACTIVITY	plsC->PGPT0024380	3
CE-GLYCEROPHOSPHOLIPID_REMODELLING	CE-REMODELLING_GPL_PHOSPHODIESTERASE_ACTIVITY	glpQ|ugpQ->PGPT0018470	3
CE-GLYCEROPHOSPHOLIPID_REMODELLING	CE-REMODELLING_GPL_PHOSPHOLIPASE_ACTIVITY	plc->PGPT0023510	4
CE-GLYCEROPHOSPHOLIPID_REMODELLING	CE-REMODELLING_GPL_REDUCTASE_ACTIVITY	GGR->PGPT0024405	1
CE-OTHER_CELL_MEMBRANE_REMODELLING_PROTEINS	CE-REMODELLING_LIPOPROTEIN_METABOLSIM	lnt->PGPT0024470	1
CE-OTHER_CELL_MEMBRANE_REMODELLING_PROTEINS	CE-REMODELLING_LIPOPROTEIN_METABOLSIM	ybbJ->PGPT0024505	1
CE-OTHER_CELL_MEMBRANE_REMODELLING_PROTEINS	OTHER_INTEGRAL_MEMBRANE_REMODELLING_PROTEINS	yidC|spoIIIJ|oxaA|ccfA->PGPT0024530	1
CE-OTHER_REMODELLING_SURFACE_GLYCOSYLATION_PATTERNS	CE-REMODELLING_GLYCOSYLTRANSFERASE_ACTIVITY	mshA->PGPT0024580	1
CE-OTHER_REMODELLING_SURFACE_GLYCOSYLATION_PATTERNS	CE-REMODELLING_MANNOSYLTRANSFERASE_ACTIVITY	pmt->PGPT0024545	1
CE-OTHER_REMODELLING_SURFACE_GLYCOSYLATION_PATTERNS	CE-REMODELLING_S-LAYER_GLYCOPROTEIN_DECORATION	aglJ->PGPT0024610	2
CE-PEPTIDOGLYCAN_REMODELLING	CE-PG_REMODELLING-CARBOXY-|DIPEPTIDASE_ACTIVITY	vanX->PGPT0024190	1
CE-PEPTIDOGLYCAN_REMODELLING	CE-PG_REMODELLING-CARBOXYPEPTIDASE_ACTIVITY	dacB->PGPT0024035	1
CE-PEPTIDOGLYCAN_REMODELLING	CE-PG_REMODELLING-CARBOXYPEPTIDASE_ACTIVITY	dacC|dacA|dacD->PGPT0024040	1
CE-PEPTIDOGLYCAN_REMODELLING	CE-PG_REMODELLING-LIPID_II_ISOGLUTAMINYL_SYNTHASE	gatD->PGPT0023770	1
CE-PEPTIDOGLYCAN_REMODELLING	CE-PG_REMODELLING-LIPID_II_ISOGLUTAMINYL_SYNTHASE	murT->PGPT0023775	1
CE-PEPTIDOGLYCAN_REMODELLING	CE-PG_REMODELLING-N_ACETYLGLUCOSAMINE_MODIFICATION	murA->PGPT0024090	1
CE-PEPTIDOGLYCAN_REMODELLING	CE-PG_REMODELLING-N_ACETYLMURAMATE_MODIFICATION	ddl->PGPT0020050	1
CE-PEPTIDOGLYCAN_REMODELLING	CE-PG_REMODELLING-N_ACETYLMURAMATE_MODIFICATION	mraY->PGPT0024105	1
CE-PEPTIDOGLYCAN_REMODELLING	CE-PG_REMODELLING-N_ACETYLMURAMATE_MODIFICATION	murB->PGPT0024115	1
CE-PEPTIDOGLYCAN_REMODELLING	CE-PG_REMODELLING-N_ACETYLMURAMATE_MODIFICATION	murD->PGPT0024125	1
CE-PEPTIDOGLYCAN_REMODELLING	CE-PG_REMODELLING-N_ACETYLMURAMATE_MODIFICATION	murE->PGPT0024130	1
CE-PEPTIDOGLYCAN_REMODELLING	CE-PG_REMODELLING-N_ACETYLMURAMATE_MODIFICATION	murF->PGPT0024145	1
CE-PEPTIDOGLYCAN_REMODELLING	CE-PG_REMODELLING-N_ACETYLMURAMATE_MODIFICATION	murG->PGPT0024150	1
CE-PEPTIDOGLYCAN_REMODELLING	CE-PG_REMODELLING-PENICILLIN-BINDING_PROTEINS	ftsI->PGPT0023865	1
CE-PEPTIDOGLYCAN_REMODELLING	CE-PG_REMODELLING-PENICILLIN-BINDING_PROTEINS	mrcA->PGPT0023875	1
CE-PEPTIDOGLYCAN_REMODELLING	CE-PG_REMODELLING-PENICILLIN-BINDING_PROTEINS	mrdA->PGPT0023885	1
CE-PEPTIDOGLYCAN_REMODELLING	CE-PG_REMODELLING-PENICILLIN-BINDING_PROTEINS	pbpA->PGPT0023920	1
CE-PEPTIDOGLYCAN_REMODELLING	CE-PG_REMODELLING-UNDECAPRENOL_MODIFICATION	bacA->PGPT0024165	2
CE-PEPTIDOGLYCAN_REMODELLING	CE-PG_REMODELLING-UNDECAPRENOL_MODIFICATION	bcrC->PGPT0024170	4
CE-PEPTIDOGLYCAN_REMODELLING	CE-PG_REMODELLING-UNDECAPRENOL_MODIFICATION	uppS|ispU->PGPT0024180	1
CE-PEPTIDOGLYCAN_REMODELLING	CE-PG_REMODELLING_AMIDASE_ACTIVITY	amiA|amiB|amiC->PGPT0024160	1
CE-PEPTIDOGLYCAN_REMODELLING	CE-PG_REMODELLING_DL-ENDOPEPTIDASE_ACTIVITY	cwlO->PGPT0023995	3
CE-PEPTIDOGLYCAN_REMODELLING	CE-PG_REMODELLING_DL-ENDOPEPTIDASE_ACTIVITY	ripA->PGPT0024015	1
CE-PEPTIDOGLYCAN_REMODELLING	CE-PG_REMODELLING_HYDROLASE_ACTIVITY	pda|pgdA->PGPT0018645	1
CE-PEPTIDOGLYCAN_REMODELLING	CE-PG_REMODELLING_RELATED_RACEMASES	alr->PGPT0020040	1
CE-PEPTIDOGLYCAN_REMODELLING	CE-PG_REMODELLING_RELATED_RACEMASES	murI->PGPT0020200	1
CE-PEPTIDOGLYCAN_REMODELLING	CE-PG_REMODELLING_RELATED_SORTASE	srtA->PGPT0024075	1
CE-PHOSPHATIDYLINOSITOL_MANNOSIDE_REMODELLING	CE-REMODELLINGPHOSPHATIDYLINOSITOL_MANNOSIDE_BIOSYNTHESIS	pimA->PGPT0024295	1
CE-PHOSPHATIDYLINOSITOL_MANNOSIDE_REMODELLING	CE-REMODELLINGPHOSPHATIDYLINOSITOL_MANNOSIDE_BIOSYNTHESIS	pimB->PGPT0024300	2
CE-PHOSPHATIDYLINOSITOL_MANNOSIDE_REMODELLING	CE-REMODELLINGPHOSPHATIDYLINOSITOL_MANNOSIDE_BIOSYNTHESIS	pimC->PGPT0024305	1
CE-PHOSPHATIDYLINOSITOL_MANNOSIDE_REMODELLING	CE-REMODELLINGPHOSPHATIDYLINOSITOL_PIM_ANCHOR	ptfP1->PGPT0024265	1
CE-REMODELLINGLIPO-|COLANIC_ACID_PRODUCTION	CE-REMODELLING_COLANIC_ACID_METABOLISM	gmd->PGPT0022770	2
CE-REMODELLINGLIPO-|COLANIC_ACID_PRODUCTION	CE-REMODELLING_COLANIC_ACID_METABOLISM	manB|yhxB->PGPT0017865	2
CE-REMODELLINGLIPO-|COLANIC_ACID_PRODUCTION	CE-REMODELLING_LIPOTEICHOIC_ACID_METABOLISM	mgs|bgsB->PGPT0023395	1
CE-REMODELLINGLIPO-|COLANIC_ACID_PRODUCTION	CE-REMODELLING_TEICHOIC_ACID_METABOLISM	gtaC->PGPT0023460	1
CE-REMODELLINGLIPO-|TEICHURONIC_ACID_METABOLISM	CE-REMODELLING_TEICHURONIC_ACID_METABOLISM	tuaH->PGPT0015225	1
CE-REMODELLINGLIPO-|TEICHURONIC_ACID_METABOLISM	CE-REMODELLING_TEICHURONIC_ACID_METABOLISM	wecA|tagO|rfe->PGPT0015240	1
CE-REMODELLINGLIPO-|TEICHURONIC_ACID_METABOLISM	CE-REMODELLING_TEICHURONIC_ACID_TRANSPORT	tuaB->PGPT0015230	1
CE-REMODELLINGLPS|LIPID|IVA_METABOLISM	CE-REMODELLING_LIPID_A_METABOLISM	lpxG->PGPT0022365	1
CE-REMODELLINGLPS|LIPID|IVA_METABOLISM	CE-REMODELLING_LPS-GDP_D-RHAMNOSE|DEOXY_D_MANNOSE|TALOSE|PEROSAMINE_MODIFICATION	gmd->PGPT0022770	2
CE-REMODELLINGLPS|LIPID|IVA_METABOLISM	CE-REMODELLING_LPS-GDP_MANNOSE_MODIFICATION	mpg|rfbM->PGPT0017880	1
CE-REMODELLINGLPS|LIPID|IVA_METABOLISM	CE-REMODELLING_LPS-GLUCOSAMINE_MODIFICATION	glmU->PGPT0018955	1
CE-REMODELLINGLPS|LIPID|IVA_METABOLISM	CE-REMODELLING_LPS-GLUCOSE-MANNOSE-FRUCOSE_CONVERSION_MODIFICATION	manA->PGPT0017860	1
CE-REMODELLINGLPS|LIPID|IVA_METABOLISM	CE-REMODELLING_LPS-GLUCURONATE_MODIFICATION	ugd|tuaD->PGPT0017855	2
CE-REMODELLINGLPS|LIPID|IVA_METABOLISM	CE-REMODELLING_LPS-O-ANTIOGEN_BIOSYNTHESIS	gmd->PGPT0022770	2
CE-REMODELLINGLPS|LIPID|IVA_METABOLISM	CE-REMODELLING_LPS-O-ANTIOGEN_BIOSYNTHESIS	rfbA|rmlA|rffH->PGPT0022600	1
CE-REMODELLINGLPS|LIPID|IVA_METABOLISM	CE-REMODELLING_LPS-O-ANTIOGEN_BIOSYNTHESIS	rfbB|rmlB|rffG->PGPT0022625	1
CE-REMODELLINGLPS|LIPID|IVA_METABOLISM	CE-REMODELLING_LPS-O-ANTIOGEN_BIOSYNTHESIS	wbdB|wbpY|mtfA->PGPT0023155	1
CE-REMODELLINGLPS|LIPID|IVA_METABOLISM	CE-REMODELLING_LPS-O-ANTIOGEN_BIOSYNTHESIS	wecA|tagO|rfe->PGPT0015240	1
CE-REMODELLINGLPS|LIPID|IVA_METABOLISM	CE-REMODELLING_LPS-PARATOSE|TRYLOSE|ABEQUOSE|ASCARYLOSE_MODIFICATION	rfbA|rmlA|rffH->PGPT0022600	1
CE-REMODELLINGLPS|LIPID|IVA_METABOLISM	CE-REMODELLING_LPS-PEROSAMINE_MODIFICATION	per|rfbE->PGPT0022785	1
CE-REMODELLINGLPS|LIPID|IVA_METABOLISM	CE-REMODELLING_LPS-PUTATIVE_TRYLOSE_DERIVATES_MODIFICATION	rfbB|rmlB|rffG->PGPT0022625	1
CE-REMODELLINGLPS|LIPID|IVA_METABOLISM	CE-REMODELLING_LPS-PUTATIVE_TRYLOSE_DERIVATES_MODIFICATION	rfbC|rmlC->PGPT0014300	1
CE-REMODELLINGLPS|LIPID|IVA_METABOLISM	CE-REMODELLING_LPS-PUTATIVE_TRYLOSE_DERIVATES_MODIFICATION	rfbD|rmlD->PGPT0022630	1
CE-REMODELLINGLPS|LIPID|IVA_METABOLISM	CE-REMODELLING_LPS-UDP_MANNOSE_MODIFICATION	manB|yhxB->PGPT0017865	2
CE-REMODELLINGLPS|LIPID|IVA_METABOLISM	CE-REMODELLING_LPS_CORE_OLIGOSACCHARIDE_METABOLISM	gpgS->PGPT0022460	2
CE-REMODELLINGLPS|LIPID|IVA_METABOLISM	CE-REMODELLING_LPS_D_GALACTOSAMINURONIC_ACID_MODIFICATION	wbpP->PGPT0018910	1
CE-REMODELLINGLPS|LIPID|IVA_METABOLISM	CE-REMODELLING_LPS_D_MANNURONIC_ACID_MODIFICATION	wbpD|wlbB->PGPT0022705	2
CE-REMODELLINGLPS|LIPID|IVA_METABOLISM	CE-REMODELLING_LPS_D_MANNURONIC_ACID_MODIFICATION	wbpE|wlbC->PGPT0022700	1
4. CE-EXOPOLYSACCHARIDE_PRODUCTION|EPS
CE-EPS-ALGINATE_METABOLISM	CE-EPS-ALGINATE_BIOSYNTHESIS	algH->PGPT0026120	1
CE-EPS-CAPSULE_METABOLISM	CE-EPS-CAPSULAR_POLYSACCHARIDE_REGULATION	kdpD->PGPT0002755	2
CE-EPS-CAPSULE_METABOLISM	CE-EPS-CAPSULAR_POLYSACCHARIDE_REGULATION	kdpE->PGPT0002760	1
CE-EPS-CELLULOSE_METABOLISM	CE-EPS-CELLULOSE_BIOSYNTHESIS	bcsA|yhjN|celA->PGPT0022275	1
CE-EPS-COLANIC_ACID_METABOLISM	CE-EPS-COLANIC_ACID_RELATED_PROTEINS	gmd->PGPT0022770	2
CE-EPS-COLANIC_ACID_METABOLISM	CE-EPS-COLANIC_ACID_RELATED_PROTEINS	manB|yhxB->PGPT0017865	2
CE-EPS-GLYCAN_METABOLISM	CE-EPS-GLYCAN_BIOSYNTHESIS	DPM1_like|arnC|ppm1|wcaA->PGPT0017834	1
CE-EPS-GLYCAN_METABOLISM	CE-EPS-GLYCAN_BIOSYNTHESIS	glgC->PGPT0025885	1
CE-EPS-GLYCOGEN_METABOLISM	CE-EPS-GLYCOGEN_BIOSYNTHESIS	glgC->PGPT0025885	1
CE-EPS-GLYCOGEN_METABOLISM	CE-EPS-GLYCOGEN_BIOSYNTHESIS	glgP->PGPT0018545	1
CE-EPS-GLYCOGEN_METABOLISM	CE-EPS-GLYCOGEN_BIOSYNTHESIS	yqgM->PGPT0018547	2
CE-EPS-GLYCOSIDASES|GLYCOSYLHYDROLASES	CE-EPS-AMYLASE	amyA|malS->PGPT0018575	1
CE-EPS-GLYCOSIDASES|GLYCOSYLHYDROLASES	CE-EPS-AMYLASE	treS->PGPT0014120	2
CE-EPS-GLYCOSIDASES|GLYCOSYLHYDROLASES	CE-EPS-CARRAGEENASE	celF|licH|chbF->PGPT0019105	1
CE-EPS-GLYCOSIDASES|GLYCOSYLHYDROLASES	CE-EPS-GLUCOSAMINIDASE	csxA->PGPT0019000	1
CE-EPS-GLYCOSIDASES|GLYCOSYLHYDROLASES	CE-EPS-GLUCOSIDASE	bglB->PGPT0019165	1
CE-EPS-GLYCOSIDASES|GLYCOSYLHYDROLASES	CE-EPS-GLUCOSIDASE	bglX->PGPT0019110	3
CE-EPS-GLYCOSIDASES|GLYCOSYLHYDROLASES	CE-EPS-GLUCOSIDASE	cga->PGPT0019130	1
CE-EPS-GLYCOSIDASES|GLYCOSYLHYDROLASES	CE-EPS-ISOAMYLASE	ISA|treX->PGPT0019225	2
CE-EPS-GLYCOSIDASES|GLYCOSYLHYDROLASES	CE-EPS-TREHALASE	EC_3_2_1_28|alpha_trehalase->PGPT0014070	2
CE-EPS-LIPO-|TEICHURONIC_ACID_METABOLISM	CE-EPS-TEICHURONIC_ACID_METABOLIC_PATHWAY	tuaH->PGPT0015225	1
CE-EPS-LIPO-|TEICHURONIC_ACID_METABOLISM	CE-EPS-TEICHURONIC_ACID_METABOLIC_PATHWAY	wecA|tagO|rfe->PGPT0015240	1
CE-EPS-LIPO-|TEICHURONIC_ACID_METABOLISM	CE-EPS-TEICHURONIC_ACID_TRANSPORT	tuaB->PGPT0015230	1
CE-EPS-PSL_POLYSACCHARIDE_METABOLISM	CE-EPS-PSL_POLYSACCHARIDES_BIOSYNTHESIS	pslJ->PGPT0026055	1
CE-EPS-PUTATIVE_EXOPOLYSACCHARIDE_FUNCTION	CE-EPS-PUTATIVE_EXOPOLYSACCHARIDE_FUNCTION-1	bshA->PGPT0019565	1
CE-EPS-TEICHOIC_ACID_METABOLISM	CE-EPS-LIPOTEICHOIC_ACID_METABOLIC_PATHWAY	mgs|bgsB->PGPT0023395	1
CE-EPS-TEICHOIC_ACID_METABOLISM	CE-EPS-TEICHOIC_ACID_METABOLIC_PATHWAY	gtaC->PGPT0023460	1
EPS_POLYSACCHARIDE_METABOLISM	CE-EPS-EPS_POLYSACCHARIDES_BIOSYNTHESIS	epsM->PGPT0026640	1
5. CE-QUORUM_SENSING_RESPONSE|BIOFILM_FORMATION
CE-BIOFILM_REGULATORS	CE-BF-BLUE_LIGHT|COLD|STARVATION_SIGNALLING	bluF|ycgF->PGPT0026255	1
CE-BIOFILM_REGULATORS	CE-BF-RELATED-AI-2_TRANSPORT	tqsA|ydgG->PGPT0025496	2
CE-BIOFILM_REGULATORS	CE-OTHER_BIOFILM_REGULATORS	gshA|ybdK->PGPT0026300	2
CE-BIOFILM_REGULATORS	CE-OTHER_BIOFILM_REGULATORS	rcdA->PGPT0014935	1
CE-BIOFILM_REGULATORS	CE-OTHER_BIOFILM_REGULATORS	rpoE|sigW->PGPT0014960	34
CE-BIOFILM_REGULATORS	CE-OTHER_BIOFILM_REGULATORS	spoT->PGPT0014310	1
CE-BIOFILM_REGULATORS	CE-OTHER_BIOFILM_REGULATORS	sylA->PGPT0016255	4
CE-BIOFILM_RELATED_GENES	CE-BIOFILM-POLYHYDROXYBUTYRATE_PRODUCTION	phaJ|croR->PGPT0014741	6
CE-ENVIRONMENTAL_QSR|BF_SIGNALLING	CE-QSR|BF-ACIDIC_STRESS_SIGNALLING	frc|yfdW->PGPT0002130	3
CE-ENVIRONMENTAL_QSR|BF_SIGNALLING	CE-QSR|BF-ACIDIC_STRESS_SIGNALLING	gadA|gadB->PGPT0007630	1
CE-ENVIRONMENTAL_QSR|BF_SIGNALLING	CE-QSR|BF-ACIDIC_STRESS_SIGNALLING	gadC->PGPT0014500	2
CE-ENVIRONMENTAL_QSR|BF_SIGNALLING	CE-QSR|BF-ACIDIC_STRESS_SIGNALLING	uctC|yfdE->PGPT0014505	13
CE-ENVIRONMENTAL_QSR|BF_SIGNALLING	CE-QSR|BF-CARBOHYDRATE_LIMITATION_SIGNALLING	clp|crp->PGPT0015075	4
CE-ENVIRONMENTAL_QSR|BF_SIGNALLING	CE-QSR|BF-ENVELOPE_STRESS_SIGNALLING	liaR->PGPT0014870	3
CE-ENVIRONMENTAL_QSR|BF_SIGNALLING	CE-QSR|BF-LOW_TEMPERATURE|ACIDIFICATION_SIGNALLING	rpoS->PGPT0014685	1
CE-ENVIRONMENTAL_QSR|BF_SIGNALLING	CE-QSR|BF-OXIDATIVE_STRESS_SIGNALLING	oxyR->PGPT0012965	1
CE-ENVIRONMENTAL_QSR|BF_SIGNALLING	CE-QSR|BF-OXIDATIVE_STRESS_SIGNALLING	paiA->PGPT0007785	1
CE-ENVIRONMENTAL_QSR|BF_SIGNALLING	CE-QSR|BF-OXIDATIVE_STRESS_SIGNALLING	speB->PGPT0007775	1
CE-ENVIRONMENTAL_QSR|BF_SIGNALLING	CE-QSR|BF-OXIDATIVE_STRESS_SIGNALLING	speG->PGPT0007790	3
CE-ENVIRONMENTAL_QSR|BF_SIGNALLING	CE-QSR|BF-OXIDATIVE_STRESS_SIGNALLING	spuC->PGPT0007865	2
CE-ENVIRONMENTAL_QSR|BF_SIGNALLING	CE-QSR|BF-OXYGEN_AVAILABILITY_SIGNALLING	rpoS->PGPT0014685	1
CE-OTHER_QSR|BF_RELATED_SYSTEMS	CE-QSR_VIRULENCE_REGULATORY_SYSTEM	paaK->PGPT0026240	1
CE-OTHER_QSR|BF_RELATED_SYSTEMS	CE-QSR|BF-BarA|UvrY-CSR_SYSTEM	glgC->PGPT0025885	1
CE-OTHER_QSR|BF_RELATED_SYSTEMS	CE-QSR|BF-BarA|UvrY-CSR_SYSTEM	glgP->PGPT0018545	1
CE-OTHER_QSR|BF_RELATED_SYSTEMS	CE-QSR|BF-Gac|Rsm_PATHWAY	ppkA->PGPT0025905	1
CE-OTHER_QSR|BF_RELATED_SYSTEMS	CE-QSR|BF-c-di-GMP_SIGNALLING_PATHWAY	algH->PGPT0026120	1
CE-OTHER_QSR|BF_RELATED_SYSTEMS	CE-QSR|BF-c-di-GMP_SIGNALLING_PATHWAY	pslJ->PGPT0026055	1
CE-OTHER_QSR|BF_RELATED_SYSTEMS	CE-QSR|BF-c-di-GMP_SIGNALLING_PATHWAY	roeA->PGPT0026005	2
CE-OTHER_QSR|BF_RELATED_SYSTEMS	CE-QSR|BF-cAMP|CRP_SIGNALLING_PATHWAY	bcsA|yhjN|celA->PGPT0022275	1
CE-OTHER_QSR|BF_RELATED_SYSTEMS	CE-QSR|BF-cAMP|CRP_SIGNALLING_PATHWAY	clp|crp->PGPT0015075	4
CE-OTHER_QSR|BF_RELATED_SYSTEMS	CE-QSR|BF-cAMP|CRP_SIGNALLING_PATHWAY	dks->PGPT0014560	3
CE-OTHER_QSR|BF_RELATED_SYSTEMS	CE-QSR|BF-cAMP|CRP_SIGNALLING_PATHWAY	rpoS->PGPT0014685	1
CE-OTHER_QSR|BF_RELATED_SYSTEMS	CE-QSR|BF-cAMP|VFR_SIGNALLING_PATHWAY	clp|crp->PGPT0015075	4
CE-QSR-AUTOINDUCER_PERCEPTION	CE-QSR-AI-1_LasI_PERCIPITATION|SIGNALLING|AHL|NAHL	phzF|yddE->PGPT0012805	1
CE-QSR-AUTOINDUCER_PERCEPTION	CE-QSR-AI-1_LasI_PERCIPITATION|SIGNALLING|AHL|NAHL	trpE|phnA->PGPT0007095	3
CE-QSR-AUTOINDUCER_PERCEPTION	CE-QSR-AI-1_LasI_PERCIPITATION|SIGNALLING|AHL|NAHL	trpG|phnB->PGPT0007105	1
CE-QSR-AUTOINDUCER_PERCEPTION	CE-QSR-AI-1_RhlI|CepI|SolI_PERCIPITATION|SIGNALLING|AHL|NAHL	gadA|gadB->PGPT0007630	1
CE-QSR-AUTOINDUCER_PERCEPTION	CE-QSR-AI-1_RhlI|CepI|SolI_PERCIPITATION|SIGNALLING|AHL|NAHL	gadC->PGPT0014500	2
CE-QSR-AUTOINDUCER_PERCEPTION	CE-QSR-AI-1_RhlI|CepI|SolI_PERCIPITATION|SIGNALLING|AHL|NAHL	phzF|yddE->PGPT0012805	1
CE-QSR-AUTOINDUCER_PERCEPTION	CE-QSR-AI-1_RhlI|CepI|SolI_PERCIPITATION|SIGNALLING|AHL|NAHL	trpE|phnA->PGPT0007095	3
CE-QSR-AUTOINDUCER_PERCEPTION	CE-QSR-AI-1_RhlI|CepI|SolI_PERCIPITATION|SIGNALLING|AHL|NAHL	trpG|phnB->PGPT0007105	1
CE-QSR-AUTOINDUCER_PERCEPTION	CE-QSR-AI-2_BIOSYNTHESIS	metK->PGPT0020000	1
CE-QSR-AUTOINDUCER_PERCEPTION	CE-QSR-AI-2_PERCIPITATION|SIGNALLING	lsrG->PGPT0025515	1
CE-QSR-AUTOINDUCER_PERCEPTION	CE-QSR-AI-2_TRANSPORT	tqsA|ydgG->PGPT0025496	2
CE-QSR-AUTOINDUCER_PERCEPTION	CE-QSR-AI-3_PERCEPTION|SIGNALLING	kdpE->PGPT0002760	1
CE-QSR-AUTOINDUCER_PERCEPTION	CE-QSR-DSF_BIOSYNTHESIS	fadD->PGPT0008380	9
CE-QSR-AUTOINDUCER_PERCEPTION	CE-QSR-DSF_PERCIPITATION|SIGNALLING	clp|crp->PGPT0015075	4
CE-QSR-AUTOINDUCER_PERCEPTION	CE-QSR-GABA_PERCIPITATION|SIGNALLING	ahlD|aiiA|attM|blcC->PGPT0025590	4
CE-QSR-AUTOINDUCER_PERCEPTION	CE-QSR-GABA_PERCIPITATION|SIGNALLING	livF->PGPT0020785	7
CE-QSR-AUTOINDUCER_PERCEPTION	CE-QSR-GABA_PERCIPITATION|SIGNALLING	livG->PGPT0020780	2
CE-QSR-AUTOINDUCER_PERCEPTION	CE-QSR-GABA_PERCIPITATION|SIGNALLING	livH->PGPT0020770	2
CE-QSR-AUTOINDUCER_PERCEPTION	CE-QSR-GABA_PERCIPITATION|SIGNALLING	livK->PGPT0020765	20
CE-QSR-AUTOINDUCER_PERCEPTION	CE-QSR-GABA_PERCIPITATION|SIGNALLING	livM->PGPT0020775	2
CE-QSR-AUTOINDUCER_PERCEPTION	CE-QSR-HHQ|PQS_PERCIPITATION|SIGNALLING	phzF|yddE->PGPT0012805	1
CE-QSR-AUTOINDUCER_PERCEPTION	CE-QSR-HQQ|PQS_BIOSYNTHESIS	trpE|phnA->PGPT0007095	3
CE-QSR-AUTOINDUCER_PERCEPTION	CE-QSR-HQQ|PQS_BIOSYNTHESIS	trpG|phnB->PGPT0007105	1
CE-QSR-AUTOINDUCER_PERCEPTION	CE-QSR-NOR-|ADRENALINE_PERCIPITATION|SIGNALLING	kdpE->PGPT0002760	1
CE-QSR-AUTOINDUCER_PERCEPTION	CE-QSR-PENTAPEPTIDE_PERCIPITATION|SIGNALLING	degU->PGPT0012750	2
CE-QSR-AUTOINDUCER_PERCEPTION	CE-QSR-PENTAPEPTIDE_PERCIPITATION|SIGNALLING	oppF->PGPT0021035	1
CE-QSR-AUTOINDUCER_PERCEPTION	CE-QSR-PENTAPEPTIDE_TRANSPORT	ffh->PGPT0025750	1
CE-QSR-AUTOINDUCER_PERCEPTION	CE-QSR-PENTAPEPTIDE_TRANSPORT	ftsY->PGPT0025740	1
CE-QSR-AUTOINDUCER_PERCEPTION	CE-QSR-PENTAPEPTIDE_TRANSPORT	secA->PGPT0025735	1
CE-QSR-AUTOINDUCER_PERCEPTION	CE-QSR-PENTAPEPTIDE_TRANSPORT	secE->PGPT0025715	1
CE-QSR-AUTOINDUCER_PERCEPTION	CE-QSR-PENTAPEPTIDE_TRANSPORT	secG->PGPT0025720	1
CE-QSR-AUTOINDUCER_PERCEPTION	CE-QSR-PENTAPEPTIDE_TRANSPORT	secY->PGPT0025725	1
CE-QSR-AUTOINDUCER_PERCEPTION	CE-QSR-PENTAPEPTIDE_TRANSPORT	yidC|spoIIIJ|oxaA|ccfA->PGPT0024530	1
CE-QSR-AUTOINDUCER_PERCEPTION	CE-QSR-UNKNOWN_AI_PERCIPITATION-DPP-MEDIATED_PATHWAY	ddpA|ABC_PE_S->PGPT0004430	5
CE-QSR-AUTOINDUCER_PERCEPTION	CE-QSR-UNKNOWN_AI_PERCIPITATION-DPP-MEDIATED_PATHWAY	ddpB|appB->PGPT0004445	5
CE-QSR-AUTOINDUCER_PERCEPTION	CE-QSR-UNKNOWN_AI_PERCIPITATION-DPP-MEDIATED_PATHWAY	ddpC|appC->PGPT0004450	5
CE-QSR-AUTOINDUCER_PERCEPTION	CE-QSR-UNKNOWN_AI_PERCIPITATION-DPP-MEDIATED_PATHWAY	ddpD->PGPT0004435	2
CE-QSR-AUTOINDUCER_PERCEPTION	CE-QSR-UNKNOWN_AI_PERCIPITATION-DPP-MEDIATED_PATHWAY	ddpF->PGPT0004440	4
CE-QUORUM_QUENCHING	CE-QUORUM_QUENCHING-AHL-DEGRADATION	ahlD|aiiA|attM|blcC->PGPT0025590	4
CE-QUORUM_QUENCHING	CE-QUORUM_QUENCHING-AHL-DEGRADATION	aidA->PGPT0026245	1
CE-QUORUM_SENSING_RELATED_GENES	CE-QSR-CARDIOLIPIN_SYNTHESIS	clsA_B|ybhO|ywiE->PGPT0007725	1
III. PLANT_IMMUNE_RESPONSE_STIMULATION
1. INDUCTION_OF_SYSTEMIC_RESISTANCE|ISR
ISR-VITAMIN_B1|THIAMIN_METABOLISM	ISR-VITAMIN_B1|THIAMIN_BIOSYNTHESIS	adk|AK->PGPT0009040	1
ISR-VITAMIN_B1|THIAMIN_METABOLISM	ISR-VITAMIN_B1|THIAMIN_BIOSYNTHESIS	dxs->PGPT0008960	1
ISR-VITAMIN_B1|THIAMIN_METABOLISM	ISR-VITAMIN_B1|THIAMIN_BIOSYNTHESIS	nifS|iscS->PGPT0000065	2
ISR-VITAMIN_B1|THIAMIN_METABOLISM	ISR-VITAMIN_B1|THIAMIN_BIOSYNTHESIS	rsgA|engC->PGPT0009020	1
ISR-VITAMIN_B1|THIAMIN_METABOLISM	ISR-VITAMIN_B1|THIAMIN_BIOSYNTHESIS	thiD->PGPT0008915	1
ISR-VITAMIN_B1|THIAMIN_METABOLISM	ISR-VITAMIN_B1|THIAMIN_BIOSYNTHESIS	thiE->PGPT0008995	1
ISR-VITAMIN_B1|THIAMIN_METABOLISM	ISR-VITAMIN_B1|THIAMIN_BIOSYNTHESIS	thiG->PGPT0008965	1
ISR-VITAMIN_B1|THIAMIN_METABOLISM	ISR-VITAMIN_B1|THIAMIN_BIOSYNTHESIS	thiL->PGPT0009010	1
ISR-VITAMIN_B1|THIAMIN_METABOLISM	ISR-VITAMIN_B1|THIAMIN_BIOSYNTHESIS	thiO->PGPT0008955	1
ISR-VITAMIN_B1|THIAMIN_METABOLISM	ISR-VITAMIN_B1|THIAMIN_TRANSPORT	cytX->PGPT0009075	1
ISR-VITAMIN_B2|RIBOFLAVIN_METABOLISM	ISR-VITAMIN_B2|RIBOFLAVIN_BIOSYNTHESIS	RIB7|arfC->PGPT0008560	1
ISR-VITAMIN_B2|RIBOFLAVIN_METABOLISM	ISR-VITAMIN_B2|RIBOFLAVIN_BIOSYNTHESIS	bluB|drgA->PGPT0006810	2
ISR-VITAMIN_B2|RIBOFLAVIN_METABOLISM	ISR-VITAMIN_B2|RIBOFLAVIN_BIOSYNTHESIS	nfrA2|ycnD->PGPT0000295	1
ISR-VITAMIN_B2|RIBOFLAVIN_METABOLISM	ISR-VITAMIN_B2|RIBOFLAVIN_BIOSYNTHESIS	ribA->PGPT0007985	1
ISR-VITAMIN_B2|RIBOFLAVIN_METABOLISM	ISR-VITAMIN_B2|RIBOFLAVIN_BIOSYNTHESIS	ribBA->PGPT0007990	1
ISR-VITAMIN_B2|RIBOFLAVIN_METABOLISM	ISR-VITAMIN_B2|RIBOFLAVIN_BIOSYNTHESIS	ribD->PGPT0008555	1
ISR-VITAMIN_B2|RIBOFLAVIN_METABOLISM	ISR-VITAMIN_B2|RIBOFLAVIN_BIOSYNTHESIS	ribE|RIB5|ribC->PGPT0008610	1
ISR-VITAMIN_B2|RIBOFLAVIN_METABOLISM	ISR-VITAMIN_B2|RIBOFLAVIN_BIOSYNTHESIS	ribF->PGPT0008625	1
ISR-VITAMIN_B2|RIBOFLAVIN_METABOLISM	ISR-VITAMIN_B2|RIBOFLAVIN_BIOSYNTHESIS	ribH|RIB4->PGPT0008605	1
ISR-VITAMIN_B2|RIBOFLAVIN_METABOLISM	ISR-VITAMIN_B2|RIBOFLAVIN_BIOSYNTHESIS	ribL->PGPT0008670	1
ISR-VITAMIN_B2|RIBOFLAVIN_METABOLISM	ISR-VITAMIN_B2|RIBOFLAVIN_BIOSYNTHESIS	ssuE->PGPT0003045	3
ISR-VITAMIN_B2|RIBOFLAVIN_METABOLISM	ISR-VITAMIN_B2|RIBOFLAVIN_BIOSYNTHESIS	tgnA->PGPT0000905	1
ISR-VITAMIN_B2|RIBOFLAVIN_METABOLISM	ISR-VITAMIN_B2|RIBOFLAVIN_BIOSYNTHESIS	yigB->PGPT0008585	1
ISR-VOLATILES	ISR-ACETOIN|2|3-BUTANEDIOL_BIOSYNTHESIS	aceF|pdhC->PGPT0001390	3
ISR-VOLATILES	ISR-ACETOIN|2|3-BUTANEDIOL_BIOSYNTHESIS	acoR->PGPT0001030	1
ISR-VOLATILES	ISR-ACETOIN|2|3-BUTANEDIOL_BIOSYNTHESIS	acuB->PGPT0008220	2
ISR-VOLATILES	ISR-ACETOIN|2|3-BUTANEDIOL_BIOSYNTHESIS	budB|ilvK|alsS|ilvB|ilvG|ilvI->PGPT0008185	6
ISR-VOLATILES	ISR-ACETOIN|2|3-BUTANEDIOL_BIOSYNTHESIS	budC->PGPT0008190	3
ISR-VOLATILES	ISR-ACETOIN|2|3-BUTANEDIOL_BIOSYNTHESIS	butA|ydjL|budC->PGPT0008195	2
ISR-VOLATILES	ISR-ACETOIN|2|3-BUTANEDIOL_BIOSYNTHESIS	ilvH|ilvN->PGPT0008205	1
ISR-VOLATILES	ISR-ACETOIN|2|3-BUTANEDIOL_BIOSYNTHESIS	lpd|pdhD->PGPT0001380 3	3
2. TRIGGERED_IMMUNITY
PAMP|EFFECTOR_TRIGGERED_IMMUNITY|PTI	PTI-BACTERIAL_EF-TU	elf18|tuf|tufA->PGPT0015245	1
PAMP|EFFECTOR_TRIGGERED_IMMUNITY|PTI	PTI-FLAGELLIN_TRIGGERED_IMMUNITY	flgK->PGPT0015195	1
PAMP|EFFECTOR_TRIGGERED_IMMUNITY|PTI	PTI-FLAGELLIN_TRIGGERED_IMMUNITY	fliC|laf1|lafA|fla1|hag->PGPT0015190	1
PAMP|EFFECTOR_TRIGGERED_IMMUNITY|PTI	PTI-FLAGELLIN_TRIGGERED_IMMUNITY	fliD|flaB->PGPT0015200	1
PAMP|EFFECTOR_TRIGGERED_IMMUNITY|PTI	PTI-Nod_FACTORS	nodC->PGPT0015260	1
PAMP|EFFECTOR_TRIGGERED_IMMUNITY|PTI	PTI-ORNITHINE_LIPIDS_BIOSYNTHESIS	olsE->PGPT0014480	1
PAMP|EFFECTOR_TRIGGERED_IMMUNITY|PTI	PTI-TEICHURONIC_ACID|LPS_ELICITOR	tuaB->PGPT0015230	1
PAMP|EFFECTOR_TRIGGERED_IMMUNITY|PTI	PTI-TEICHURONIC_ACID|LPS_ELICITOR	tuaH->PGPT0015225	1
PAMP|EFFECTOR_TRIGGERED_IMMUNITY|PTI	PTI-TEICHURONIC_ACID|LPS_ELICITOR	ugd|tuaD->PGPT0017855	2
PAMP|EFFECTOR_TRIGGERED_IMMUNITY|PTI	PTI-TEICHURONIC_ACID|LPS_ELICITOR	wecA|tagO|rfe->PGPT0015240	1
IV. STRESS_CONTROL|BIOCONTROL
1. NEUTRALIZING_ABIOTIC_STRESS
HIGH_TEMPERATURE_TOLERANCE	HEAT_INDUCIBLE_PROTEINS	dps|dpsA->PGPT0004055	1
HIGH_TEMPERATURE_TOLERANCE	HEAT_INDUCIBLE_PROTEINS	pspA->PGPT0014646	1
HIGH_TEMPERATURE_TOLERANCE	HEAT_INDUCIBLE_PROTEINS	pspE->PGPT0014648	1
HIGH_TEMPERATURE_TOLERANCE	HEAT_SHOCK_PRTOEINS	clpB->PGPT0014580	2
HIGH_TEMPERATURE_TOLERANCE	HEAT_SHOCK_PRTOEINS	clpC->PGPT0014585	1
HIGH_TEMPERATURE_TOLERANCE	HEAT_SHOCK_PRTOEINS	clpP->PGPT0014595	2
HIGH_TEMPERATURE_TOLERANCE	HEAT_SHOCK_PRTOEINS	clpX->PGPT0014600	1
HIGH_TEMPERATURE_TOLERANCE	HEAT_SHOCK_PRTOEINS	dks->PGPT0014560	3
HIGH_TEMPERATURE_TOLERANCE	HEAT_SHOCK_PRTOEINS	dnaJ->PGPT0014545	3
HIGH_TEMPERATURE_TOLERANCE	HEAT_SHOCK_PRTOEINS	dnaK->PGPT0014555	2
HIGH_TEMPERATURE_TOLERANCE	HEAT_SHOCK_PRTOEINS	groEL|mopA->PGPT0014570	3
HIGH_TEMPERATURE_TOLERANCE	HEAT_SHOCK_PRTOEINS	groES|mopB->PGPT0014565	2
HIGH_TEMPERATURE_TOLERANCE	HEAT_SHOCK_PRTOEINS	hsp20->PGPT0014635	3
HIGH_TEMPERATURE_TOLERANCE	HEAT_SHOCK_PRTOEINS	hspR->PGPT0014625	1
HIGH_TEMPERATURE_TOLERANCE	HEAT_SHOCK_PRTOEINS	htpX|ykrL->PGPT0014605	1
HIGH_TEMPERATURE_TOLERANCE	HIGH_TEMPERATUR_REGULATION	arsC1->PGPT0004720	1
HIGH_TEMPERATURE_TOLERANCE	HIGH_TEMPERATUR_REGULATION	grpE->PGPT0014650	1
LOW_TEMPERATURE_TOLERANCE	COLD_AFFECTED_BIOFILM|QUORUM_SENSING	rpoS->PGPT0014685	1
LOW_TEMPERATURE_TOLERANCE	COLD_SHOCK_PROTEINS	cspA->PGPT0014675	4
LOW_TEMPERATURE_TOLERANCE	LOW_TEMPERATURE-RELATED_ENZYMES	gdh|ycdF->PGPT0014705	1
LOW_TEMPERATURE_TOLERANCE	LOW_TEMPERATURE-RELATED_ENZYMES	yfhF->PGPT0014730	1
NEUTRALIZING_ACIDIC_STRESS	ACIDIC_STRESS-ORNITHINE_LIPIDS_BIOSYNTHESIS	olsE->PGPT0014480	1
NEUTRALIZING_ACIDIC_STRESS	ACIDIC_STRESS-QUORUM_SENSING_MEDIATED_TOLERANCE	gadA|gadB->PGPT0007630	1
NEUTRALIZING_ACIDIC_STRESS	ACIDIC_STRESS-QUORUM_SENSING_MEDIATED_TOLERANCE	gadC->PGPT0014500	2
NEUTRALIZING_ACIDIC_STRESS	ACIDIC_STRESS-SOXALATE-INDUCED_ACID_TOLERANCE	frc|yfdW->PGPT0002130	3
NEUTRALIZING_ACIDIC_STRESS	ACIDIC_STRESS-SOXALATE-INDUCED_ACID_TOLERANCE	uctC|yfdE->PGPT0014505	13
NEUTRALIZING_ACIDIC_STRESS	ACIDIC_STRESS_REGULATION	rpoS->PGPT0014685	1
NEUTRALIZING_HERBICIDIAL_STRESS	CHLOROACETANILIDE_DEGRADTION	hcaD|cndC1->PGPT0019730	3
NEUTRALIZING_HERBICIDIAL_STRESS	HERBICIDIAL_STRESS-ORGANOPHOSPHATE_DEGRADTION	glpA|glpD->PGPT0006775	1
NEUTRALIZING_HERBICIDIAL_STRESS	HERBICIDIAL_STRESS-ORGANOPHOSPHATE_DEGRADTION	opaA|pepQ->PGPT0006760	1
NEUTRALIZING_HERBICIDIAL_STRESS	HERBICIDIAL_STRESS-ORGANOPHOSPHATE_DEGRADTION	pepP->PGPT0006770	1
NEUTRALIZING_HERBICIDIAL_STRESS	HERBICIDIAL_STRESS-ORGANOPHOSPHATE_DEGRADTION	php|opd|adpB->PGPT0006755	1
NEUTRALIZING_HERBICIDIAL_STRESS	HERBICIDIAL_STRESS-PARAQUAT_STRESS_REDUCTION	aldH|dhaS->PGPT0006875	16
NEUTRALIZING_HERBICIDIAL_STRESS	HERBICIDIAL_STRESS-PARAQUAT_STRESS_REDUCTION	clsA_B|ybhO|ywiE->PGPT0007725	1
NEUTRALIZING_HERBICIDIAL_STRESS	HERBICIDIAL_STRESS-PARAQUAT_STRESS_REDUCTION	csbC->PGPT0015023	4
NEUTRALIZING_HERBICIDIAL_STRESS	HERBICIDIAL_STRESS-PARAQUAT_STRESS_REDUCTION	yfkH->PGPT0014525	5
NEUTRALIZING_HERBICIDIAL_STRESS	HERBICIDIAL_STRESS-TOXOFLAVIN_METABOLISM	ribA->PGPT0007985	1
NEUTRALIZING_HERBICIDIAL_STRESS	HERBICIDIAL_STRESS-TOXOFLAVIN_METABOLISM	ribD->PGPT0008555	1
NEUTRALIZING_OSMOTIC_STRESS	OSMOTIC_STRESS-1|3-DIAMINOPROPANE_BIOSYNTHESIS	ddc|dfoJ|desA->PGPT0013725	1
NEUTRALIZING_OSMOTIC_STRESS	OSMOTIC_STRESS-CARDIOLIPIN_BIOSYNTHESIS	clsA_B|ybhO|ywiE->PGPT0007725	1
NEUTRALIZING_OSMOTIC_STRESS	OSMOTIC_STRESS-CARDIOLIPIN_BIOSYNTHESIS	pgsA->PGPT0007735	1
NEUTRALIZING_OSMOTIC_STRESS	OSMOTIC_STRESS-GLYCINE-BETAINE_METABOLISM	DMGDH_lile|gcvT|mlr->PGPT0013550	1
NEUTRALIZING_OSMOTIC_STRESS	OSMOTIC_STRESS-GLYCINE-BETAINE_METABOLISM	betA|CHDH->PGPT0013615	1
NEUTRALIZING_OSMOTIC_STRESS	OSMOTIC_STRESS-GLYCINE-BETAINE_METABOLISM	gbcB->PGPT0013685	2
NEUTRALIZING_OSMOTIC_STRESS	OSMOTIC_STRESS-GLYCINE-BETAINE_METABOLISM	opuA|osmV|yehX->PGPT0013585	1
NEUTRALIZING_OSMOTIC_STRESS	OSMOTIC_STRESS-GLYCINE-BETAINE_METABOLISM	opuBD|yehW->PGPT0013590	2
NEUTRALIZING_OSMOTIC_STRESS	OSMOTIC_STRESS-GLYCINE-BETAINE_METABOLISM	opuC|yehZ->PGPT0013595	1
NEUTRALIZING_OSMOTIC_STRESS	OSMOTIC_STRESS-GLYCINE-BETAINE_METABOLISM	osmY->PGPT0013305	3
NEUTRALIZING_OSMOTIC_STRESS	OSMOTIC_STRESS-GLYCINE-BETAINE_METABOLISM	sdmt_like->PGPT0013535	1
NEUTRALIZING_OSMOTIC_STRESS	OSMOTIC_STRESS-GLYCINE-BETAINE_METABOLISM	soxA|solA->PGPT0013530	2
NEUTRALIZING_OSMOTIC_STRESS	OSMOTIC_STRESS-MECHANOSENSITIVE_ION_CHANNEL	mscL->PGPT0013771	1
NEUTRALIZING_OSMOTIC_STRESS	OSMOTIC_STRESS-OTHER_REGULATORS	nth->PGPT0013735	2
NEUTRALIZING_OSMOTIC_STRESS	OSMOTIC_STRESS-POTASSIUM_TRANSPORT	kdpA->PGPT0002740	1
NEUTRALIZING_OSMOTIC_STRESS	OSMOTIC_STRESS-POTASSIUM_TRANSPORT	kdpB->PGPT0002745	1
NEUTRALIZING_OSMOTIC_STRESS	OSMOTIC_STRESS-POTASSIUM_TRANSPORT	kdpC->PGPT0002750	1
NEUTRALIZING_OSMOTIC_STRESS	OSMOTIC_STRESS-POTASSIUM_TRANSPORT	kdpD->PGPT0002755	2
NEUTRALIZING_OSMOTIC_STRESS	OSMOTIC_STRESS-POTASSIUM_TRANSPORT	kdpE->PGPT0002760	1
NEUTRALIZING_OSMOTIC_STRESS	OSMOTIC_STRESS-POTASSIUM_TRANSPORT	trkA|ktrA->PGPT0002710	2
NEUTRALIZING_OSMOTIC_STRESS	OSMOTIC_STRESS-POTASSIUM_TRANSPORT	trkD|kup->PGPT0002720	1
NEUTRALIZING_OSMOTIC_STRESS	OSMOTIC_STRESS-SECRETION_SYSTEM	yggT|ylmG->PGPT0013730	1
NEUTRALIZING_OSMOTIC_STRESS	OSMOTIC_STRESS-SPERMIDINE|PUTRESCINE_METABOLISM	paiA->PGPT0007785	1
NEUTRALIZING_OSMOTIC_STRESS	OSMOTIC_STRESS-SPERMIDINE|PUTRESCINE_METABOLISM	speB->PGPT0007775	1
NEUTRALIZING_OSMOTIC_STRESS	OSMOTIC_STRESS-SPERMIDINE|PUTRESCINE_METABOLISM	speG->PGPT0007790	3
NEUTRALIZING_OSMOTIC_STRESS	OSMOTIC_STRESS-SPERMIDINE|PUTRESCINE_METABOLISM	spuC->PGPT0007865	2
NEUTRALIZING_OSMOTIC_STRESS	OSMOTIC_STRESS-TRIGONELLINE_BIOSYNTHESIS	nadA->PGPT0013365	1
NEUTRALIZING_OSMOTIC_STRESS	OSMOTIC_STRESS-VITAMIN_B3|NIACIN_BIOSYNTHESIS	nadA->PGPT0013365	1
NEUTRALIZING_OSMOTIC_STRESS	OSMOTIC_STRESS-VITAMIN_B3|NIACIN_BIOSYNTHESIS	nadB->PGPT0013355	2
NEUTRALIZING_OSMOTIC_STRESS	OSMOTIC_STRESS-VITAMIN_B3|NIACIN_BIOSYNTHESIS	nadC->PGPT0013370	1
NEUTRALIZING_OSMOTIC_STRESS	OSMOTIC_STRESS-VITAMIN_B3|NIACIN_BIOSYNTHESIS	nadD->PGPT0013435	1
NEUTRALIZING_OSMOTIC_STRESS	OSMOTIC_STRESS-VITAMIN_B3|NIACIN_BIOSYNTHESIS	nadE2->PGPT0013450	1
NEUTRALIZING_OSMOTIC_STRESS	OSMOTIC_STRESS-VITAMIN_B3|NIACIN_BIOSYNTHESIS	nudC->PGPT0013440	1
NEUTRALIZING_OSMOTIC_STRESS	OSMOTIC_STRESS-VITAMIN_B3|NIACIN_BIOSYNTHESIS	pncB->PGPT0013375	1
NEUTRALIZING_OSMOTIC_STRESS	OSMOTIC_STRESS-VITAMIN_B3|NIACIN_BIOSYNTHESIS	pncC->PGPT0013455	1
NEUTRALIZING_OSMOTIC_STRESS	OSMOTIC_STRESS-VITAMIN_B3|NIACIN_BIOSYNTHESIS	punA->PGPT0013380	1
NEUTRALIZING_OSMOTIC_STRESS	OSMOTIC_STRESS-VITAMIN_B6|PYRIDOXINE|PYRIDOXAL|PYRIDOXAMINE_BIOSYNTHESIS	2_acetamidomethylene_succinate_hydrolase->PGPT0009230	1
NEUTRALIZING_OSMOTIC_STRESS	OSMOTIC_STRESS-VITAMIN_B6|PYRIDOXINE|PYRIDOXAL|PYRIDOXAMINE_BIOSYNTHESIS	pdxA->PGPT0009165	1
NEUTRALIZING_OSMOTIC_STRESS	OSMOTIC_STRESS-VITAMIN_B6|PYRIDOXINE|PYRIDOXAL|PYRIDOXAMINE_BIOSYNTHESIS	pdxH->PGPT0009115	1
NEUTRALIZING_OSMOTIC_STRESS	OSMOTIC_STRESS-VITAMIN_B6|PYRIDOXINE|PYRIDOXAL|PYRIDOXAMINE_BIOSYNTHESIS	pdxS|pdx1|yaaD->PGPT0009180	1
NEUTRALIZING_OSMOTIC_STRESS	OSMOTIC_STRESS-VITAMIN_B6|PYRIDOXINE|PYRIDOXAL|PYRIDOXAMINE_BIOSYNTHESIS	pdxT|pdx2|yaaE->PGPT0009185	1
NEUTRALIZING_OSMOTIC_STRESS	OSMOTIC_STRESS-VITAMIN_B6|PYRIDOXINE|PYRIDOXAL|PYRIDOXAMINE_BIOSYNTHESIS	serA->PGPT0009155	2
NEUTRALIZING_OSMOTIC_STRESS	OSMOTIC_STRESS-VITAMIN_B6|PYRIDOXINE|PYRIDOXAL|PYRIDOXAMINE_BIOSYNTHESIS	serC|pdxF->PGPT0009160	1
NEUTRALIZING_OSMOTIC_STRESS	OSMOTIC_STRESS-VITAMIN_B6|PYRIDOXINE|PYRIDOXAL|PYRIDOXAMINE_BIOSYNTHESIS	thrC->PGPT0009175	2
NEUTRALIZING_OSMOTIC_STRESS	OSMOTIC_STRESS-VITAMIN_B6|PYRIDOXINE|PYRIDOXAL|PYRIDOXAMINE_BIOSYNTHESIS	ydbC->PGPT0009140	9
NEUTRALIZING_OSMOTIC_STRESS	OSMOTIC_STRESS_SIGNALLUING	pspA->PGPT0014646	1
NEUTRALIZING_OSMOTIC_STRESS	OSMOTIC_STRESS_SIGNALLUING	pspE->PGPT0014648	1
NEUTRALIZING_SALINITY_STRESS	SALINITY_STRESS-CALCIUM_TRANSPORT	TMEM165|gdt1->PGPT0013980	3
NEUTRALIZING_SALINITY_STRESS	SALINITY_STRESS-CALCIUM_TRANSPORT	yloB|ctpA->PGPT0013990	1
NEUTRALIZING_SALINITY_STRESS	SALINITY_STRESS-CARDIOLIPIN_BIOSYNTHESIS	clsA_B|ybhO|ywiE->PGPT0007725	1
NEUTRALIZING_SALINITY_STRESS	SALINITY_STRESS-CARDIOLIPIN_BIOSYNTHESIS	pgsA->PGPT0007735	1
NEUTRALIZING_SALINITY_STRESS	SALINITY_STRESS-CATION_TRANSPORT	nhaK|TC_CPA1->PGPT0013930	2
NEUTRALIZING_SALINITY_STRESS	SALINITY_STRESS-CATION_TRANSPORT	ybaL|TC_KEF->PGPT0014395	3
NEUTRALIZING_SALINITY_STRESS	SALINITY_STRESS-CHLORIDE_TRANSPORT	TC_CIC|eriC->PGPT0004990	2
NEUTRALIZING_SALINITY_STRESS	SALINITY_STRESS-CHLORIDE_TRANSPORT	yfbK->PGPT0014015	4
NEUTRALIZING_SALINITY_STRESS	SALINITY_STRESS-ECTOINE_METABOLISM	asd->PGPT0014045	2
NEUTRALIZING_SALINITY_STRESS	SALINITY_STRESS-ECTOINE_METABOLISM	doeX->PGPT0014049	3
NEUTRALIZING_SALINITY_STRESS	SALINITY_STRESS-ECTOINE_METABOLISM	lysC->PGPT0014040	1
NEUTRALIZING_SALINITY_STRESS	SALINITY_STRESS-GLUTAMATE|GLUTAMINE_SYNTHASE|GLTS_PATHWAY	glnA->PGPT0000645	3
NEUTRALIZING_SALINITY_STRESS	SALINITY_STRESS-GLUTAMATE|GLUTAMINE_SYNTHASE|GLTS_PATHWAY	glnB|glnY->PGPT0000650	1
NEUTRALIZING_SALINITY_STRESS	SALINITY_STRESS-GLUTAMATE|GLUTAMINE_SYNTHASE|GLTS_PATHWAY	glnE->PGPT0000655	1
NEUTRALIZING_SALINITY_STRESS	SALINITY_STRESS-GLUTAMATE|GLUTAMINE_SYNTHASE|GLTS_PATHWAY	gltB->PGPT0000635	1
NEUTRALIZING_SALINITY_STRESS	SALINITY_STRESS-GLUTAMATE|GLUTAMINE_SYNTHASE|GLTS_PATHWAY	gltD->PGPT0000640	1
NEUTRALIZING_SALINITY_STRESS	SALINITY_STRESS-H+_ANTIPORTER	NHA1_like|SOD2_like->PGPT0013856	1
NEUTRALIZING_SALINITY_STRESS	SALINITY_STRESS-H+_ANTIPORTER	TMEM165|gdt1->PGPT0013980	3
NEUTRALIZING_SALINITY_STRESS	SALINITY_STRESS-H+_ANTIPORTER	nhaA->PGPT0013935	3
NEUTRALIZING_SALINITY_STRESS	SALINITY_STRESS-H+_ANTIPORTER	nhaK|TC_CPA1->PGPT0013930	2
NEUTRALIZING_SALINITY_STRESS	SALINITY_STRESS-H+_ANTIPORTER	ybaL|TC_KEF->PGPT0014395	3
NEUTRALIZING_SALINITY_STRESS	SALINITY_STRESS-H+_SYMPORTER	benE->PGPT0005385	1
NEUTRALIZING_SALINITY_STRESS	SALINITY_STRESS-H+_SYMPORTER	galP->PGPT0014445	1
NEUTRALIZING_SALINITY_STRESS	SALINITY_STRESS-H2S-VOLATILE_PATHWAY	cbs->PGPT0020005	1
NEUTRALIZING_SALINITY_STRESS	SALINITY_STRESS-H2S-VOLATILE_PATHWAY	cysA->PGPT0002990	1
NEUTRALIZING_SALINITY_STRESS	SALINITY_STRESS-H2S-VOLATILE_PATHWAY	cysC->PGPT0002780	1
NEUTRALIZING_SALINITY_STRESS	SALINITY_STRESS-H2S-VOLATILE_PATHWAY	cysD->PGPT0002405	1
NEUTRALIZING_SALINITY_STRESS	SALINITY_STRESS-H2S-VOLATILE_PATHWAY	cysH->PGPT0002785	1
NEUTRALIZING_SALINITY_STRESS	SALINITY_STRESS-H2S-VOLATILE_PATHWAY	cysK->PGPT0002810	1
NEUTRALIZING_SALINITY_STRESS	SALINITY_STRESS-H2S-VOLATILE_PATHWAY	cysK2->PGPT0002815	1
NEUTRALIZING_SALINITY_STRESS	SALINITY_STRESS-H2S-VOLATILE_PATHWAY	cysN->PGPT0002400	1
NEUTRALIZING_SALINITY_STRESS	SALINITY_STRESS-H2S-VOLATILE_PATHWAY	cysS->PGPT0002985	3
NEUTRALIZING_SALINITY_STRESS	SALINITY_STRESS-H2S-VOLATILE_PATHWAY	cysT|cysU->PGPT0003000	1
NEUTRALIZING_SALINITY_STRESS	SALINITY_STRESS-H2S-VOLATILE_PATHWAY	cysW->PGPT0003005	1
NEUTRALIZING_SALINITY_STRESS	SALINITY_STRESS-H2S-VOLATILE_PATHWAY	metB|met|cysA->PGPT0001980	2
NEUTRALIZING_SALINITY_STRESS	SALINITY_STRESS-H2S-VOLATILE_PATHWAY	sir->PGPT0002825	1
NEUTRALIZING_SALINITY_STRESS	SALINITY_STRESS-HALOTOLERANCE_RELATED_ENZYMES	arsC1->PGPT0004720	1
NEUTRALIZING_SALINITY_STRESS	SALINITY_STRESS-HALOTOLERANCE_RELATED_ENZYMES	atpA->PGPT0014298	1
NEUTRALIZING_SALINITY_STRESS	SALINITY_STRESS-HALOTOLERANCE_RELATED_ENZYMES	atpB->PGPT0014303	1
NEUTRALIZING_SALINITY_STRESS	SALINITY_STRESS-HALOTOLERANCE_RELATED_ENZYMES	atpC->PGPT0014295	1
NEUTRALIZING_SALINITY_STRESS	SALINITY_STRESS-HALOTOLERANCE_RELATED_ENZYMES	atpD->PGPT0014296	1
NEUTRALIZING_SALINITY_STRESS	SALINITY_STRESS-HALOTOLERANCE_RELATED_ENZYMES	atpE->PGPT0014302	1
NEUTRALIZING_SALINITY_STRESS	SALINITY_STRESS-HALOTOLERANCE_RELATED_ENZYMES	atpF->PGPT0014301	1
NEUTRALIZING_SALINITY_STRESS	SALINITY_STRESS-HALOTOLERANCE_RELATED_ENZYMES	atpG->PGPT0014297	1
NEUTRALIZING_SALINITY_STRESS	SALINITY_STRESS-HALOTOLERANCE_RELATED_ENZYMES	atpH->PGPT0014299	1
NEUTRALIZING_SALINITY_STRESS	SALINITY_STRESS-HALOTOLERANCE_RELATED_ENZYMES	dps|dpsA->PGPT0004055	1
NEUTRALIZING_SALINITY_STRESS	SALINITY_STRESS-HALOTOLERANCE_RELATED_ENZYMES	gdhB->PGPT0014290	1
NEUTRALIZING_SALINITY_STRESS	SALINITY_STRESS-HALOTOLERANCE_RELATED_ENZYMES	lon->PGPT0014315	1
NEUTRALIZING_SALINITY_STRESS	SALINITY_STRESS-HALOTOLERANCE_RELATED_ENZYMES	nadA->PGPT0013365	1
NEUTRALIZING_SALINITY_STRESS	SALINITY_STRESS-HALOTOLERANCE_RELATED_ENZYMES	rfbC|rmlC->PGPT0014300	1
NEUTRALIZING_SALINITY_STRESS	SALINITY_STRESS-HALOTOLERANCE_RELATED_ENZYMES	rpmEB->PGPT0014325	1
NEUTRALIZING_SALINITY_STRESS	SALINITY_STRESS-HALOTOLERANCE_RELATED_ENZYMES	rsbV->PGPT0014350	1
NEUTRALIZING_SALINITY_STRESS	SALINITY_STRESS-HALOTOLERANCE_RELATED_ENZYMES	rseP->PGPT0011685	1
NEUTRALIZING_SALINITY_STRESS	SALINITY_STRESS-HALOTOLERANCE_RELATED_ENZYMES	smpB->PGPT0014355	1
NEUTRALIZING_SALINITY_STRESS	SALINITY_STRESS-HALOTOLERANCE_RELATED_ENZYMES	spoT->PGPT0014310	1
NEUTRALIZING_SALINITY_STRESS	SALINITY_STRESS-HALOTOLERANCE_RELATED_ENZYMES	tatB->PGPT0014360	1
NEUTRALIZING_SALINITY_STRESS	SALINITY_STRESS-HALOTOLERANCE_RELATED_ENZYMES	yvrE->PGPT0014335	1
NEUTRALIZING_SALINITY_STRESS	SALINITY_STRESS-MAGNESIUM_TRANSPORT	corA|yfjQ->PGPT0014010	2
NEUTRALIZING_SALINITY_STRESS	SALINITY_STRESS-MAGNESIUM_TRANSPORT	mgtC->PGPT0014005	1
NEUTRALIZING_SALINITY_STRESS	SALINITY_STRESS-MAGNESIUM_TRANSPORT	mgtE->PGPT0013995	1
NEUTRALIZING_SALINITY_STRESS	SALINITY_STRESS-MAGNESIUM_TRANSPORT	mpfA|yhdP->PGPT0014011	1
NEUTRALIZING_SALINITY_STRESS	SALINITY_STRESS-MAGNESIUM_TRANSPORT	yugS->PGPT0014014	1
[truncated: 327 more rows]
